# Supplementary material for: Regional and racial/ethnic inequalities in public drinking water fluoride concentrations across the US
Source: J Expo Sci Environ Epidemiol. 2023 Jun 30;34(1):68–76. doi: 10.1038/s41370-023-00570-w (PMC10756931; doi:10.1038/s41370-023-00570-w)
Supplement: Supplementary file 1 — Datasets [file 41370_2023_570_MOESM1_ESM.xlsx]

## Sheet: Codebook
Hefferon et al. 2023, Regional and racial/ethnic inequalities in public drinking water fluoride concentrations across the US
Codebook for estimated community water system (CWS)- and county-level average community drinking water fluoride concentration estimates.
Tab: County_Level
Variable	Description
CountyFIPS	US county FIPS code
State.Code	State postal code
Region	Region: Pacific Northwest, PNW (WA, OR, MT, WY, and ID); Southwest/West, SW (CA, NV, UT, CO, AZ, NM, TX); Central Midwest, CMW (ND, SD, NE, KS, MO); Eastern Midwest, EMW (WI, IL, IN, MI, OH, MN, IA); Southeast, SE (OK, AR, LA, MS, AL, FL, GA, TN, KY, SC, NC, VA, WV); Mid-Atlantic, MA (PA, MD, DC, DE, NY, NJ, CT, RI); New England, NE (MA, VT, NH, ME); and Alaska/Hawaii, AKHI (AK, HI).
Full.Name	Name and state of county
FlWeightedAvg20062011	Average (2006-2011) water fluoride concentration for a county, weighted by population served for each CWS serving that county. Estimates are only provided for counties with adequate data, defined by >50% of the public water reliant population represented by community water systems with available fluoride concentration estimates available.
FlWeightedAvg20082010	Average (2008-2010) water fluoride concentration for a county, weighted by population served for each CWS serving that county. Estimates are only provided for counties with adequate data, defined by >50% of the public water reliant population represented by community water systems with available fluoride concentration estimates available.
FlWtd20062011p90	90th percentile (2006-2011) water fluoride concentration for a county, weighted by population served for each CWS serving that county. Estimates are only provided for counties with adequate data, defined by >50% of the public water reliant population represented by community water systems with available fluoride concentration estimates available.
FlWtd20062011p95	95th percentile (2008-2010) water fluoride concentration for a county, weighted by population served for each CWS serving that county. Estimates are only provided for counties with adequate data, defined by >50% of the public water reliant population represented by community water systems with available fluoride concentration estimates available.
Tab: CWS_Level
Variable	Description
PWSID	Public water system ID
PWSID.Name	Name of public water system
CountyFIPS	US county FIPS code for the county served by that PWSID; note that this database retains ONLY one record for each PWSID, even though some PWSIDs may serve multiple counties. Users can cross-check county served information via the EPA's Safe Drinking Water Information System (SDWIS).
Full.Name	Name and state of county
State.Code	State postal code
Source.Water.Type	GW=groundwater; SW=surface water; GU= GW under influence of SW
Adjusted.Total.Population.Served	Total population served by a system, adjusted to reduce double-counting of population served by purchasing water systems
Region	Region: Pacific Northwest, PNW (WA, OR, MT, WY, and ID); Southwest/West, SW (CA, NV, UT, CO, AZ, NM, TX); Central Midwest, CMW (ND, SD, NE, KS, MO); Eastern Midwest, EMW (WI, IL, IN, MI, OH, MN, IA); Southeast, SE (OK, AR, LA, MS, AL, FL, GA, TN, KY, SC, NC, VA, WV); Mid-Atlantic, MA (PA, MD, DC, DE, NY, NJ, CT, RI); New England, NE (MA, VT, NH, ME); and Alaska/Hawaii, AKHI (AK, HI).
Tribal	Tribal system (TRUE/FALSE)
ADMIN_ZIP_CODE	Zip code for administrative address. Note this is not a distribution boundary. Individual water systems are mapped as points within the administrative zip code.
ADMIN_ADDRESS_LINE1	First line of mailing addreses for administrative address.
ADMIN_ADDRESS_LINE2	Second line of mailing address for administrative address.
ADMIN_CITY_NAME	City name of mailing address for administrative address. Note this is not a distribution boundary.
FlAvg20062011	Average (2006-2011) water fluoride concentration for PWSID
FlAvg20082010	Average (2008-2010) water fluoride concentration for PWSID

## Sheet: County_Level
CountyFIPS	State.Code	Region	Full.Name	FlWeightedAvg20062011	FlWeightedAvg20082010	FlWtd20062011p90	FlWtd20062011p95
01001	AL	SE	AL,AUTAUGA	215.51	268.52	339.5	339.5
01003	AL	SE	AL,BALDWIN	528.26	368.11	825	825
01005	AL	SE	AL,BARBOUR	494.76	523.31	654	654
01007	AL	SE	AL,BIBB	198.2	310.13	445	445
01009	AL	SE	AL,BLOUNT	110.16	4.4	182.09	350
01011	AL	SE	AL,BULLOCK	77.54	79.05	256.67	256.67
01013	AL	SE	AL,BUTLER	529.58	480.52	1215	1215
01015	AL	SE	AL,CALHOUN	346.57	337.84	650.28	650.28
01019	AL	SE	AL,CHEROKEE	0.01	0.01	0.01	0.01
01021	AL	SE	AL,CHILTON	202.21	234.09	645	645
01023	AL	SE	AL,CHOCTAW	519.56	644.61	1447.5	1447.5
01025	AL	SE	AL,CLARKE	91.83	87.92	261.11	261.11
01027	AL	SE	AL,CLAY	243.34	163.34	243.34	243.34
01029	AL	SE	AL,CLEBURNE	603.33	590	603.33	603.33
01031	AL	SE	AL,COFFEE	129.36	21.36	691.67	691.67
01033	AL	SE	AL,COLBERT	431.46	525.37	642.5	642.5
01035	AL	SE	AL,CONECUH	162.81	107.28	535	920
01037	AL	SE	AL,COOSA	0.01	0.01	0.01	0.01
01039	AL	SE	AL,COVINGTON	349.37	341.05	505.84	505.84
01041	AL	SE	AL,CRENSHAW	777.82	692.7	1365	1365
01043	AL	SE	AL,CULLMAN
01045	AL	SE	AL,DALE	772.22	448.46	2117.5	2117.5
01047	AL	SE	AL,DALLAS	302.49	9.36	535	535
01049	AL	SE	AL,DEKALB	23.87	21.44	0.01	0.01
01051	AL	SE	AL,ELMORE	417.92	597.01	686.67	720
01053	AL	SE	AL,ESCAMBIA	425.49	458.86	1118.33	1118.33
01055	AL	SE	AL,ETOWAH	5.25	10.49	30	30
01057	AL	SE	AL,FAYETTE	0.01	0.01	0.01	0.01
01059	AL	SE	AL,FRANKLIN	40.71	0.01	92.51	92.51
01061	AL	SE	AL,GENEVA	129.49	111.43	380	380
01063	AL	SE	AL,GREENE	601.28	587.48	655	655
01065	AL	SE	AL,HALE	0.01	0.01	0.01	0.01
01067	AL	SE	AL,HENRY	221.65	210.9	303.75	303.75
01069	AL	SE	AL,HOUSTON	437.3	338.88	533.64	533.64
01071	AL	SE	AL,JACKSON	382.04	454.71	578.34	578.34
01073	AL	SE	AL,JEFFERSON	526.27	542.31	532.09	545.42
01075	AL	SE	AL,LAMAR	0.01	0.01	0.01	0.01
01077	AL	SE	AL,LAUDERDALE	0.01	0.01	0.01	0.01
01081	AL	SE	AL,LEE	261.52	269.26	575	575
01083	AL	SE	AL,LIMESTONE	0.01	0.01	0.01	0.01
01085	AL	SE	AL,LOWNDES	0.01	0.01	0.01	0.01
01087	AL	SE	AL,MACON	44.59	89.18	110.01	110.01
01089	AL	SE	AL,MADISON	436.82	608.31	501.67	1117.5
01091	AL	SE	AL,MARENGO	710.43	669.14	1087	1087
01093	AL	SE	AL,MARION	662.42	703.08	693.33	693.33
01095	AL	SE	AL,MARSHALL	571.16	585.46	681.67	681.67
01097	AL	SE	AL,MOBILE	203.82	195.76	615	701.25
01099	AL	SE	AL,MONROE	790.28	1078.37	1725	1725
01101	AL	SE	AL,MONTGOMERY	431.4	172.96	388.06	388.06
01103	AL	SE	AL,MORGAN	130.01	0.01	130.01	130.01
01105	AL	SE	AL,PERRY	29.61	0.01	125	125
01107	AL	SE	AL,PICKENS	207.71	193.74	662.5	662.5
01109	AL	SE	AL,PIKE	591.2	577.68	650	650
01111	AL	SE	AL,RANDOLPH
01113	AL	SE	AL,RUSSELL	47	26.78	99.59	99.59
01115	AL	SE	AL,ST.CLAIR	158.7	156.38	361.67	361.67
01117	AL	SE	AL,SHELBY	207.35	168.44	680	680
01119	AL	SE	AL,SUMTER	520.01	301.17	547.5	547.5
01121	AL	SE	AL,TALLADEGA	280.61	350.07	593.75	593.75
01123	AL	SE	AL,TALLAPOOSA	605	626.67	605	605
01125	AL	SE	AL,TUSCALOOSA
01127	AL	SE	AL,WALKER
01129	AL	SE	AL,WASHINGTON	36.45	52.93	222.67	222.67
01131	AL	SE	AL,WILCOX	1092.14	1029.58	1453.33	1453.33
01133	AL	SE	AL,WINSTON	0.01	0.01	0.01	0.01
02013	AK	AKHI	AK,ALEUTIANSEASTBOROUGH	7.94		0.01	150
02016	AK	AKHI	AK,ALEUTIANSWESTCENSUSAREA	40.56	40.56	0.01	540
02020	AK	AKHI	AK,ANCHORAGEMUNICIPALITY	36.97	21.58	39.51	39.51
02050	AK	AKHI	AK,BETHELCENSUSAREA	722.53	864.95	1210	1220
02060	AK	AKHI	AK,BRISTOLBAYBOROUGH	172	212	190	190
02070	AK	AKHI	AK,DILLINGHAMCENSUSAREA	168.1	153.58	340	340
02090	AK	AKHI	AK,FAIRBANKSNORTHSTARBOROUGH	395.2	352.18	440	670
02100	AK	AKHI	AK,HAINESBOROUGH	55.93	44.57	210	210
02110	AK	AKHI	AK,JUNEAUCITYANDBOROUGH	31.11	31.11	30	30
02122	AK	AKHI	AK,KENAIPENINSULABOROUGH	74.9	87.95	270	270
02130	AK	AKHI	AK,KETCHIKANGATEWAYBOROUGH	0.01	0.01	0.01	0.01
02150	AK	AKHI	AK,KODIAKISLANDBOROUGH
02158	AK	AKHI	AK,KUSILVAKCENSUSAREA	133.24	140.35	405	405
02164	AK	AKHI	AK,LAKEANDPENINSULABOROUGH	66.16	78.77	75	75
02170	AK	AKHI	AK,MATANUSKA-SUSITNABOROUGH	112.64	114.61	463.34	463.34
02180	AK	AKHI	AK,NOMECENSUSAREA	95.76	113.23	180	500
02185	AK	AKHI	AK,NORTHSLOPEBOROUGH	17.41		150	150
02188	AK	AKHI	AK,NORTHWESTARCTICBOROUGH	390.67	412.96	560	560
02195	AK	AKHI	AK,PETERSBURGBOROUGH	764.87	1290	1290	1290
02198	AK	AKHI	AK,PRINCEOFWALES-HYDERCENSUSAREA
02220	AK	AKHI	AK,SITKACITYANDBOROUGH	673.5	680	680	680
02230	AK	AKHI	AK,SKAGWAYMUNICIPALITY
02240	AK	AKHI	AK,SOUTHEASTFAIRBANKSCENSUSAREA	123.37	258.49	310	310
02261	AK	AKHI	AK,VALDEZ-CORDOVACENSUSAREA	12.2	13.79	110	110
02290	AK	AKHI	AK,YUKON-KOYUKUKCENSUSAREA	94.6	93.96	320	320
04001	AZ	SW	AZ,APACHE	562.48	727.71	1030.25	1088.75
04003	AZ	SW	AZ,COCHISE	426.5	484	870	1291.67
04005	AZ	SW	AZ,COCONINO	113.56	85.5	297.33	315
04007	AZ	SW	AZ,GILA	435.05	482.83	652.65	652.65
04009	AZ	SW	AZ,GRAHAM	1445.82	1243.33	2072.51	2072.51
04011	AZ	SW	AZ,GREENLEE	672.18	816.24	620	2375
04012	AZ	SW	AZ,LAPAZ	1039.38	748.72	1925	1925
04013	AZ	SW	AZ,MARICOPA	500.61	472.72	528.99	971.4
04015	AZ	SW	AZ,MOHAVE	804.23	817.96	925	1750
04017	AZ	SW	AZ,NAVAJO	303.47	260.65	828.8	940.34
04019	AZ	SW	AZ,PIMA	363	315.52	495	717.5
04021	AZ	SW	AZ,PINAL	937.46	865.17	1990.74	1990.74
04023	AZ	SW	AZ,SANTACRUZ	811.58	670.73	1607.33	1607.33
04025	AZ	SW	AZ,YAVAPAI	264.69	301.45	356.67	610
04027	AZ	SW	AZ,YUMA	328.5	365.29	432.5	450
05001	AR	SE	AR,ARKANSAS	614.88	488.45	1329.17	1329.17
05003	AR	SE	AR,ASHLEY	392.71	462.13	629.25	740
05005	AR	SE	AR,BAXTER	507.96	519.05	628.01	628.01
05007	AR	SE	AR,BENTON	648.98	517.76	675	675
05009	AR	SE	AR,BOONE	55.52	59.75	210	210
05011	AR	SE	AR,BRADLEY	163.55	75.61	322.5	322.5
05013	AR	SE	AR,CALHOUN	36.55	47.06	182.5	182.5
05015	AR	SE	AR,CARROLL	4.41	4.32	0.01	0.01
05017	AR	SE	AR,CHICOT	431.07	316.23	550	550
05019	AR	SE	AR,CLARK	28.85	29.44	245	245
05021	AR	SE	AR,CLAY	422.13	357.98	992.17	992.17
05023	AR	SE	AR,CLEBURNE	186.88	175.41	620	620
05025	AR	SE	AR,CLEVELAND	0.01	0.01	0.01	0.01
05027	AR	SE	AR,COLUMBIA	94.89	89.5	220	235
05029	AR	SE	AR,CONWAY	652.76	622.18	652.76	652.76
05031	AR	SE	AR,CRAIGHEAD	104.86	116.23	158.76	158.76
05033	AR	SE	AR,CRAWFORD	0.01	0.01	0.01	0.01
05035	AR	SE	AR,CRITTENDEN	299.13	371.72	390	390
05037	AR	SE	AR,CROSS	54.61	33.72	58.76	58.76
05039	AR	SE	AR,DALLAS	363.69		700	700
05041	AR	SE	AR,DESHA	237.97	231.84	303.33	303.33
05043	AR	SE	AR,DREW	451.7	431.58	493.55	493.55
05045	AR	SE	AR,FAULKNER	0.01	0.01	0.01	0.01
05047	AR	SE	AR,FRANKLIN	0.01	0.01	0.01	0.01
05049	AR	SE	AR,FULTON	0.01	0.01	0.01	0.01
05051	AR	SE	AR,GARLAND	0.01	0.01	0.01	0.01
05053	AR	SE	AR,GRANT	360.14	180.72	1662.75	1662.75
05055	AR	SE	AR,GREENE	181.49	213.86	440	440
05057	AR	SE	AR,HEMPSTEAD	307.83	309.44	337.5	337.5
05061	AR	SE	AR,HOWARD	655.59	463.35	811.67	811.67
05063	AR	SE	AR,INDEPENDENCE	368.41	256.64	745	745
05065	AR	SE	AR,IZARD	67.4	77.79	314.57	314.57
05067	AR	SE	AR,JACKSON	93.26	28.5	380	380
05069	AR	SE	AR,JEFFERSON	8.87	0.01	0.01	160
05073	AR	SE	AR,LAFAYETTE	129.96	102.71	812.5	812.5
05075	AR	SE	AR,LAWRENCE	100.3	47.09	440	440
05077	AR	SE	AR,LEE	582.23	457.23	665	665
05079	AR	SE	AR,LINCOLN	23.84	41.71	75	75
05081	AR	SE	AR,LITTLERIVER	41.1	8.25	84.17	84.17
05083	AR	SE	AR,LOGAN	0.01	0.01	0.01	0.01
05085	AR	SE	AR,LONOKE	154.07	123.36	999.17	999.17
05087	AR	SE	AR,MADISON	0.01	0.01	0.01	0.01
05089	AR	SE	AR,MARION	89.88	86.36	210	210
05091	AR	SE	AR,MILLER	11.09	10.05	0.01	0.01
05093	AR	SE	AR,MISSISSIPPI	307.99	300.31	510	510
05095	AR	SE	AR,MONROE
05097	AR	SE	AR,MONTGOMERY	14.63	0.01	136.67	136.67
05099	AR	SE	AR,NEVADA	524.45	562.4	687.56	687.56
05101	AR	SE	AR,NEWTON	661.28	699.56	2419.29	3033.18
05103	AR	SE	AR,OUACHITA	0.01	0.01	0.01	0.01
05105	AR	SE	AR,PERRY	608.34	907.98	606.67	665
05107	AR	SE	AR,PHILLIPS	149.82	54.18	315	315
05109	AR	SE	AR,PIKE	0.01	0.01	0.01	0.01
05111	AR	SE	AR,POINSETT	101.08	117.33	158.76	158.76
05113	AR	SE	AR,POLK	0.01	0.01	0.01	0.01
05115	AR	SE	AR,POPE	615.67	615.67	690	690
05117	AR	SE	AR,PRAIRIE	283.2	550.86	520	520
05119	AR	SE	AR,PULASKI	639.57	820.86	646.67	646.67
05121	AR	SE	AR,RANDOLPH	205.43	202.06	440	440
05123	AR	SE	AR,ST.FRANCIS	65.64	72.87	105	105
05125	AR	SE	AR,SALINE	141.21	101.86	152.5	152.5
05127	AR	SE	AR,SCOTT	0.01	0.01	0.01	0.01
05129	AR	SE	AR,SEARCY	1128.4	1127.93	3741.48	5736.05
05131	AR	SE	AR,SEBASTIAN	12.51	0.01	13.34	13.34
05133	AR	SE	AR,SEVIER	0.01	0.01	0.01	0.01
05135	AR	SE	AR,SHARP	0.01	0.01	0.01	0.01
05137	AR	SE	AR,STONE	25.03	26.37	0.01	0.01
05139	AR	SE	AR,UNION	275.61	206.91	380.83	380.83
05141	AR	SE	AR,VANBUREN	0.01	0.01	0.01	0.01
05143	AR	SE	AR,WASHINGTON	542.31	560.19	606.67	606.67
05145	AR	SE	AR,WHITE	532.4	491.07	583.33	696.88
05147	AR	SE	AR,WOODRUFF	77.96	56.07	58.76	58.76
05149	AR	SE	AR,YELL	0.01	0.01	0.01	0.01
06001	CA	SW	CA,ALAMEDA	79.9	76.77	180.74	180.74
06003	CA	SW	CA,ALPINE	2.92	1.11	0.01	0.01
06005	CA	SW	CA,AMADOR	26.43	55.57	88.89	220.83
06007	CA	SW	CA,BUTTE	61.68	89.79	175	310.23
06009	CA	SW	CA,CALAVERAS	29.65	34.22	103.33	103.33
06011	CA	SW	CA,COLUSA	266.12	222.04	352.67	550
06013	CA	SW	CA,CONTRACOSTA	160.78	173.17	299.92	655
06015	CA	SW	CA,DELNORTE	3.33	0.01	0.01	0.01
06017	CA	SW	CA,ELDORADO	15.98	13.86	90.75	90.75
06019	CA	SW	CA,FRESNO	111.26	139.21	114.08	195
06021	CA	SW	CA,GLENN	153.04	273.28	303.75	303.75
06023	CA	SW	CA,HUMBOLDT	44.84	149.23	196.67	196.67
06025	CA	SW	CA,IMPERIAL	493.06	531.29	833.33	1193.33
06027	CA	SW	CA,INYO	560.98	639.57	1553.54	1553.54
06029	CA	SW	CA,KERN	260.04	236.52	400.83	760.07
06031	CA	SW	CA,KINGS	839.78	887.96	1313.55	1313.55
06033	CA	SW	CA,LAKE	92.73	93.71	123.33	212.5
06035	CA	SW	CA,LASSEN	210.92	179.54	300	367.5
06037	CA	SW	CA,LOSANGELES	463.41	490.05	622.86	622.86
06039	CA	SW	CA,MADERA	225.24	184.6	345.88	440
06041	CA	SW	CA,MARIN	49.16	40.92	131.67	131.67
06043	CA	SW	CA,MARIPOSA	124.11	148.54	657.02	657.02
06045	CA	SW	CA,MENDOCINO	36.8	24.31	85	85
06047	CA	SW	CA,MERCED	139.55	169.74	187.44	187.44
06049	CA	SW	CA,MODOC	224.79		340	425
06051	CA	SW	CA,MONO	260.09	292.94	300	300
06053	CA	SW	CA,MONTEREY	245.89	235.47	375.28	395.5
06055	CA	SW	CA,NAPA	53.21	57.02	108.75	135
06057	CA	SW	CA,NEVADA	8.6	10.86	25.56	25.56
06059	CA	SW	CA,ORANGE	332.64	338.26	473.89	489.67
06061	CA	SW	CA,PLACER	130.94	118.38	260	260
06063	CA	SW	CA,PLUMAS	45.43	41.07	183.33	190
06065	CA	SW	CA,RIVERSIDE	388.9	381.97	580.51	921.43
06067	CA	SW	CA,SACRAMENTO	91.91	105.76	157.5	200.1
06069	CA	SW	CA,SANBENITO	310.6	303.4	331.8	400
06071	CA	SW	CA,SANBERNARDINO	433.83	428.24	727.36	1092.84
06073	CA	SW	CA,SANDIEGO	610.84	679.66	666.86	666.86
06075	CA	SW	CA,SANFRANCISCO	54.29	43.41	100.5	100.5
06077	CA	SW	CA,SANJOAQUIN	72.75	85.2	129.42	129.42
06079	CA	SW	CA,SANLUISOBISPO	229.95	248.05	406.3	406.3
06081	CA	SW	CA,SANMATEO	132.57	122.78	223.33	284.31
06083	CA	SW	CA,SANTABARBARA	304.86	293.13	398.22	398.22
06085	CA	SW	CA,SANTACLARA	119.3	110	173.65	185
06087	CA	SW	CA,SANTACRUZ	151.9	150.23	190.66	283.57
06089	CA	SW	CA,SHASTA	94.23	81.35	125	125
06091	CA	SW	CA,SIERRA	54.33	93.95	83.34	160
06093	CA	SW	CA,SISKIYOU	95.42	143.78	225	225
06095	CA	SW	CA,SOLANO	101.09	98.74	172.22	172.22
06097	CA	SW	CA,SONOMA	147.14	160.87	214	250
06099	CA	SW	CA,STANISLAUS	95.5	104.54	150	174.67
06101	CA	SW	CA,SUTTER	116.71	175.09	179	179
06103	CA	SW	CA,TEHAMA	124.86	123.29	140.91	300
06105	CA	SW	CA,TRINITY	68.09	83.51	100	100
06107	CA	SW	CA,TULARE	140.67	153.51	186.25	188.33
06109	CA	SW	CA,TUOLUMNE	25.3	28.89	25.01	31.67
06111	CA	SW	CA,VENTURA	432.9	418.46	629.25	629.25
06113	CA	SW	CA,YOLO	227.69	260.74	414.17	414.17
06115	CA	SW	CA,YUBA	86.41	87.54	138.34	243
09001	CT	MA	CT,FAIRFIELD	117.04	99.84	181.53	181.53
09003	CT	MA	CT,HARTFORD	42.25	32.09	55.33	108.34
09005	CT	MA	CT,LITCHFIELD	41.59	38.33	105	140
09007	CT	MA	CT,MIDDLESEX	308.08	276.81	590	590
09009	CT	MA	CT,NEWHAVEN	54.13	44.3	59.05	59.05
09011	CT	MA	CT,NEWLONDON	55.63	45.33	70	800
09013	CT	MA	CT,TOLLAND	76.8	78.33	290	542.5
09015	CT	MA	CT,WINDHAM	25.79	25.25	0.01	210
11001	DC	MA	DC,DISTRICTOFCOLUMBIA	912.5	1038.33	912.5	912.5
12001	FL	SE	FL,ALACHUA	438.87	719.44	456.67	483.44
12003	FL	SE	FL,BAKER	569.75	563.76	825	825
12005	FL	SE	FL,BAY	550.42	515.85	548.33	548.33
12007	FL	SE	FL,BRADFORD	295.9	288.21	370	370
12009	FL	SE	FL,BREVARD	539.28	582.25	563.33	563.33
12011	FL	SE	FL,BROWARD	429.25	325.61	690	690
12013	FL	SE	FL,CALHOUN	663.49	642.55	758.33	758.33
12015	FL	SE	FL,CHARLOTTE	76.54	70.51	235	235
12017	FL	SE	FL,CITRUS	99.43	68.23	132.5	640
12019	FL	SE	FL,CLAY	329.76	310.59	391.67	560
12021	FL	SE	FL,COLLIER	570.96	231.42	690	690
12023	FL	SE	FL,COLUMBIA	346.96	312.62	475	475
12027	FL	SE	FL,DESOTO	345.41	214.38	336.94	336.94
12029	FL	SE	FL,DIXIE	93.98	5.53	120	120
12031	FL	SE	FL,DUVAL	815.53	876.19	845.33	845.33
12033	FL	SE	FL,ESCAMBIA	324	249.91	436.15	436.15
12035	FL	SE	FL,FLAGLER	96.99	46.54	115	200
12037	FL	SE	FL,FRANKLIN	366.76	345.83	550	550
12039	FL	SE	FL,GADSDEN	270.18	253.52	439.59	439.59
12041	FL	SE	FL,GILCHRIST	94.16	62.53	115	115
12043	FL	SE	FL,GLADES	388.64	198.49	840	840
12045	FL	SE	FL,GULF	582.78	668.91	1045	1045
12047	FL	SE	FL,HAMILTON	305.31	284.9	305	370
12049	FL	SE	FL,HARDEE	583.67	603.12	1180	1180
12051	FL	SE	FL,HENDRY	1007.72	997.74	3180	3180
12053	FL	SE	FL,HERNANDO	88.99	123.63	45	675
12055	FL	SE	FL,HIGHLANDS	279	245.48	430.38	430.38
12057	FL	SE	FL,HILLSBOROUGH	342.44	318.82	470	470
12059	FL	SE	FL,HOLMES	9.37	11.56	50.01	51.67
12061	FL	SE	FL,INDIANRIVER	568.23	590.49	653.33	653.33
12063	FL	SE	FL,JACKSON	54.28	48.44	112.5	175
12065	FL	SE	FL,JEFFERSON	100.23	111.75	147.5	147.5
12067	FL	SE	FL,LAFAYETTE	0.01	0.01	0.01	0.01
12069	FL	SE	FL,LAKE	154.93	116.06	500	650
12071	FL	SE	FL,LEE	457.85	487.49	698.75	698.75
12073	FL	SE	FL,LEON	468.11		518.12	518.12
12075	FL	SE	FL,LEVY	58.67	77.13	130	405
12077	FL	SE	FL,LIBERTY	271.06	231.49	337.5	650
12079	FL	SE	FL,MADISON	0.01	0.01	0.01	0.01
12081	FL	SE	FL,MANATEE	604.69	616.26	616.07	616.07
12083	FL	SE	FL,MARION	163.03	169.05	410	410
12085	FL	SE	FL,MARTIN	125.2	84.98	373.12	373.12
12086	FL	SE	FL,MIAMI-DADE	499.05	559.96	493.87	650
12087	FL	SE	FL,MONROE	0.01		0.01	0.01
12089	FL	SE	FL,NASSAU	609.35	537.08	625	625
12091	FL	SE	FL,OKALOOSA	576.37	554.27	802.14	963.33
12093	FL	SE	FL,OKEECHOBEE	290.18	256.83	220.22	1373.33
12095	FL	SE	FL,ORANGE	402.3	360.08	587.5	692.22
12097	FL	SE	FL,OSCEOLA	391.29	444.36	608.33	608.33
12099	FL	SE	FL,PALMBEACH	390.83	329.08	660	660
12101	FL	SE	FL,PASCO	116.66	114.63	153.1	160
12103	FL	SE	FL,PINELLAS	550.87	465.02	1238.33	1238.33
12105	FL	SE	FL,POLK	301.45	298.03	425	549.04
12107	FL	SE	FL,PUTNAM	161.97	184.59	240	255
12109	FL	SE	FL,ST.JOHNS	572.74	591.91	897.5	897.5
12111	FL	SE	FL,ST.LUCIE	383.08	401.57	440	440
12113	FL	SE	FL,SANTAROSA	226.53	179.34	439.66	439.66
12115	FL	SE	FL,SARASOTA	215.91	242.99	435	435
12117	FL	SE	FL,SEMINOLE	430.84	383.99	657.5	657.5
12119	FL	SE	FL,SUMTER	76.59	53.7	132	132
12121	FL	SE	FL,SUWANNEE	398.73	369.55	473.75	473.75
12123	FL	SE	FL,TAYLOR	310.84	407.35	350.83	350.83
12125	FL	SE	FL,UNION	271.34	256.1	285	285
12127	FL	SE	FL,VOLUSIA	398.78	365.37	630.83	630.83
12129	FL	SE	FL,WAKULLA	92.15	103.31	117.22	117.22
12131	FL	SE	FL,WALTON	156.24	146.06	363.64	363.64
12133	FL	SE	FL,WASHINGTON	9.13	6.3	48.34	48.34
15001	HI	AKHI	HI,HAWAII	132.67	145.98	322.42	322.42
15003	HI	AKHI	HI,HONOLULU	59.44	69.1	400	400
15007	HI	AKHI	HI,KAUAI	14.19	13.25	32.51	113.34
15009	HI	AKHI	HI,MAUI	6.18	0.12	13.76	13.76
16001	ID	PNW	ID,ADA	423.33	329.75	447.64	447.64
16003	ID	PNW	ID,ADAMS	639.11	527.41	1440	1440
16005	ID	PNW	ID,BANNOCK	28.66	29.13	113.34	113.34
16007	ID	PNW	ID,BEARLAKE	31.42	65.32	131.67	131.67
16009	ID	PNW	ID,BENEWAH	53.33	53.19	150	250
16011	ID	PNW	ID,BINGHAM	90.31	69.83	400	500
16013	ID	PNW	ID,BLAINE	652.98	687.77	1710	1710
16015	ID	PNW	ID,BOISE	417.25	458.13	608.88	720
16017	ID	PNW	ID,BONNER	201.8	159.12	332	332
16019	ID	PNW	ID,BONNEVILLE	213.12	203.75	292.86	292.86
16021	ID	PNW	ID,BOUNDARY	123.32	106.89	300	300
16023	ID	PNW	ID,BUTTE	94.53	11.15	590	590
16025	ID	PNW	ID,CAMAS	270	270	270	270
16027	ID	PNW	ID,CANYON	591.95	730.31	685	685
16029	ID	PNW	ID,CARIBOU	6.16	12.31	0.01	77.51
16031	ID	PNW	ID,CASSIA
16033	ID	PNW	ID,CLARK	255	255	255	255
16035	ID	PNW	ID,CLEARWATER	351.58	264.98	620	620
16037	ID	PNW	ID,CUSTER	344.57	560.73	603.33	603.33
16039	ID	PNW	ID,ELMORE	382.73	383.06	400	470
16041	ID	PNW	ID,FRANKLIN	266.06		800	800
16043	ID	PNW	ID,FREMONT	1563.32	1586.17	1300	4426.94
16045	ID	PNW	ID,GEM	1817.62	1839.29	1856.67	1856.67
16047	ID	PNW	ID,GOODING
16049	ID	PNW	ID,IDAHO	408.28	489.1	598.33	598.33
16051	ID	PNW	ID,JEFFERSON	223.88	211.83	500	700
16053	ID	PNW	ID,JEROME	540.7	539.96	540	650
16055	ID	PNW	ID,KOOTENAI	13.69	9.1	0.01	66.67
16057	ID	PNW	ID,LATAH	898.99	1003.13	1120	1120
16059	ID	PNW	ID,LEMHI	73.58		50	375
16061	ID	PNW	ID,LEWIS	205.49	413.71	557.5	557.5
16063	ID	PNW	ID,LINCOLN	673.32	673.32	680	680
16065	ID	PNW	ID,MADISON	824.24	63.12	880	880
16067	ID	PNW	ID,MINIDOKA	754.04	751.49	790	800
16069	ID	PNW	ID,NEZPERCE	1448.71	1647.3	2130	2130
16071	ID	PNW	ID,ONEIDA	0.01	0.01	0.01	0.01
16073	ID	PNW	ID,OWYHEE	1049.02	967.8	1508.33	1508.33
16075	ID	PNW	ID,PAYETTE	349.86	317.05	431.11	431.11
16077	ID	PNW	ID,POWER	127.65	3.53	125.01	125.01
16079	ID	PNW	ID,SHOSHONE	48.45	48.45	0.01	0.01
16081	ID	PNW	ID,TETON	36.3	0.01	50.01	200
16083	ID	PNW	ID,TWINFALLS	768.72	777.73	1050	1495
16085	ID	PNW	ID,VALLEY	53.77	51.36	120	260
16087	ID	PNW	ID,WASHINGTON	564.03		580	580
17001	IL	EMW	IL,ADAMS
17003	IL	EMW	IL,ALEXANDER
17007	IL	EMW	IL,BOONE	797.1	1491.9	4395	4395
17011	IL	EMW	IL,BUREAU
17013	IL	EMW	IL,CALHOUN	481.52	323.5	675	675
17015	IL	EMW	IL,CARROLL	448.82	633.08	665	665
17017	IL	EMW	IL,CASS	628.79	892.86	1300	1300
17019	IL	EMW	IL,CHAMPAIGN
17021	IL	EMW	IL,CHRISTIAN
17023	IL	EMW	IL,CLARK	239.84	271.44	600	600
17027	IL	EMW	IL,CLINTON	980	973.33	980	980
17029	IL	EMW	IL,COLES
17031	IL	EMW	IL,COOK
17033	IL	EMW	IL,CRAWFORD	599.05	283.33	612.5	612.5
17035	IL	EMW	IL,CUMBERLAND	797.06	659.37	1235	1235
17037	IL	EMW	IL,DEKALB	705.46	634.93	1375	2175
17039	IL	EMW	IL,DEWITT
17041	IL	EMW	IL,DOUGLAS	1251.68	1416.42	1270	1270
17043	IL	EMW	IL,DUPAGE	645.22	658.11	982.5	1130
17045	IL	EMW	IL,EDGAR
17047	IL	EMW	IL,EDWARDS	33.36	31.17	0.01	0.01
17049	IL	EMW	IL,EFFINGHAM
17051	IL	EMW	IL,FAYETTE
17053	IL	EMW	IL,FORD
17057	IL	EMW	IL,FULTON
17059	IL	EMW	IL,GALLATIN
17061	IL	EMW	IL,GREENE	858.02	811.39	872.5	872.5
17063	IL	EMW	IL,GRUNDY	1172.25	1071.32	1335	2025
17067	IL	EMW	IL,HANCOCK
17069	IL	EMW	IL,HARDIN	1045.16	704.6	1285	1285
17071	IL	EMW	IL,HENDERSON	107.41	492.18	0.01	0.01
17073	IL	EMW	IL,HENRY	1056.04	1117.48	1916.67	1981.39
17075	IL	EMW	IL,IROQUOIS
17079	IL	EMW	IL,JASPER
17083	IL	EMW	IL,JERSEY
17085	IL	EMW	IL,JODAVIESS
17087	IL	EMW	IL,JOHNSON
17089	IL	EMW	IL,KANE	1055.53	993.55	1300	1300
17091	IL	EMW	IL,KANKAKEE
17093	IL	EMW	IL,KENDALL	755.83	788.13	930.57	930.57
17095	IL	EMW	IL,KNOX	1592.31	1571.18	1900	2225
17097	IL	EMW	IL,LAKE	885.46	865.5	1077.5	1405
17099	IL	EMW	IL,LASALLE	764.97	744	980	1210
17101	IL	EMW	IL,LAWRENCE	0.01	0.01	0.01	0.01
17103	IL	EMW	IL,LEE	1144.19	1113.92	1210	1210
17105	IL	EMW	IL,LIVINGSTON
17107	IL	EMW	IL,LOGAN	313.53	367.61	300	460
17109	IL	EMW	IL,MCDONOUGH	3579.46	3568.36	3800	3800
17111	IL	EMW	IL,MCHENRY	773.27	827.27	1350	1350
17113	IL	EMW	IL,MCLEAN
17115	IL	EMW	IL,MACON
17117	IL	EMW	IL,MACOUPIN
17119	IL	EMW	IL,MADISON
17121	IL	EMW	IL,MARION
17123	IL	EMW	IL,MARSHALL	842.46	1042.22	1950	1950
17125	IL	EMW	IL,MASON	1472.16	1244.74	3100	3100
17127	IL	EMW	IL,MASSAC
17131	IL	EMW	IL,MERCER	1508.39	1613.01	1775	1775
17135	IL	EMW	IL,MONTGOMERY
17139	IL	EMW	IL,MOULTRIE	649.92	533.88	655	655
17141	IL	EMW	IL,OGLE	750.53	950.13	1932.5	1932.5
17143	IL	EMW	IL,PEORIA	1299.68		1300	1300
17145	IL	EMW	IL,PERRY
17147	IL	EMW	IL,PIATT
17149	IL	EMW	IL,PIKE	780.02	932.24	1385	1615
17153	IL	EMW	IL,PULASKI
17155	IL	EMW	IL,PUTNAM	1259.55	853.35	2085	2085
17157	IL	EMW	IL,RANDOLPH	1179.5	1186.35	1666.67	1666.67
17159	IL	EMW	IL,RICHLAND
17161	IL	EMW	IL,ROCKISLAND
17163	IL	EMW	IL,ST.CLAIR
17167	IL	EMW	IL,SANGAMON
17171	IL	EMW	IL,SCOTT	680	1100	680	680
17173	IL	EMW	IL,SHELBY
17175	IL	EMW	IL,STARK	1138.24	990.14	1127.5	1800
17177	IL	EMW	IL,STEPHENSON
17179	IL	EMW	IL,TAZEWELL	536.01	363.93	1155	1155
17183	IL	EMW	IL,VERMILION
17185	IL	EMW	IL,WABASH	545.03	840.29	510	635
17187	IL	EMW	IL,WARREN	1775.24	1610.29	1750	2616.67
17191	IL	EMW	IL,WAYNE
17195	IL	EMW	IL,WHITESIDE
17197	IL	EMW	IL,WILL	918.33	963.9	1305	1305
17199	IL	EMW	IL,WILLIAMSON
17201	IL	EMW	IL,WINNEBAGO	681.43	696.76	680	1086.25
17203	IL	EMW	IL,WOODFORD	1046.09	905.54	1375	1375
18001	IN	EMW	IN,ADAMS	1483.96		1680	1690
18003	IN	EMW	IN,ALLEN
18005	IN	EMW	IN,BARTHOLOMEW	521.04		520	520
18007	IN	EMW	IN,BENTON	1031.28		1300	1300
18009	IN	EMW	IN,BLACKFORD	1317.17	1350	1350	1350
18011	IN	EMW	IN,BOONE	851.65		840	840
18013	IN	EMW	IN,BROWN	1000		1000	1000
18015	IN	EMW	IN,CARROLL	448.38	373.99	510	2150
18017	IN	EMW	IN,CASS	574.54	492.27	800	1350
18019	IN	EMW	IN,CLARK	624.11	596.88	1353.33	1353.33
18021	IN	EMW	IN,CLAY	201.29		170	170
18023	IN	EMW	IN,CLINTON	896.42		1250	1250
18025	IN	EMW	IN,CRAWFORD	43.4	100	100	100
18027	IN	EMW	IN,DAVIESS	1429.69		1520	1520
18029	IN	EMW	IN,DEARBORN	680.96	1400	1400	1400
18031	IN	EMW	IN,DECATUR	386.69	337.12	465	465
18033	IN	EMW	IN,DEKALB	1018.89	968.68	1200	1200
18035	IN	EMW	IN,DELAWARE
18039	IN	EMW	IN,ELKHART	1159.8	1163.53	1260	1260
18041	IN	EMW	IN,FAYETTE
18043	IN	EMW	IN,FLOYD	1230	900	1230	1230
18045	IN	EMW	IN,FOUNTAIN	319.87	124.37	515	515
18047	IN	EMW	IN,FRANKLIN
18049	IN	EMW	IN,FULTON
18051	IN	EMW	IN,GIBSON	173.19		190	190
18053	IN	EMW	IN,GRANT	1122.25	1117.44	1970	1970
18055	IN	EMW	IN,GREENE	428.53	1080.36	1250	1250
18057	IN	EMW	IN,HAMILTON	1072.11	201.76	1540	1540
18059	IN	EMW	IN,HANCOCK	866.93	758.37	1300	1300
18061	IN	EMW	IN,HARRISON	266.67	480.12	365	365
18063	IN	EMW	IN,HENDRICKS	1005.24		1065	1065
18065	IN	EMW	IN,HENRY
18067	IN	EMW	IN,HOWARD
18069	IN	EMW	IN,HUNTINGTON	851.96	826.28	1100	1100
18071	IN	EMW	IN,JACKSON	1232.48		1300	1300
18073	IN	EMW	IN,JASPER	894.78		1280	1280
18075	IN	EMW	IN,JAY	1486.07	1192.44	1600	1600
18077	IN	EMW	IN,JEFFERSON
18079	IN	EMW	IN,JENNINGS	975.23	1584.64	1395	1395
18081	IN	EMW	IN,JOHNSON
18083	IN	EMW	IN,KNOX	1026.49		1275	1275
18085	IN	EMW	IN,KOSCIUSKO	916.82	691.81	3000	3000
18087	IN	EMW	IN,LAGRANGE	843.18		1000	1000
18089	IN	EMW	IN,LAKE	730.4	681.63	1233.33	1525
18091	IN	EMW	IN,LAPORTE
18093	IN	EMW	IN,LAWRENCE
18095	IN	EMW	IN,MADISON	597.18	480.64	1020	1020
18099	IN	EMW	IN,MARSHALL
18101	IN	EMW	IN,MARTIN	1290		1290	1290
18103	IN	EMW	IN,MIAMI
18105	IN	EMW	IN,MONROE
18107	IN	EMW	IN,MONTGOMERY	689.48		1635	1635
18109	IN	EMW	IN,MORGAN	1366.64	1383.97	1620	1620
18111	IN	EMW	IN,NEWTON	948.72		1680	1680
18113	IN	EMW	IN,NOBLE	716.42	658.87	1166.67	1166.67
18115	IN	EMW	IN,OHIO	245.45	290	290	290
18119	IN	EMW	IN,OWEN	325.25	639.01	180	2840
18121	IN	EMW	IN,PARKE	440.05	305.64	920	1270
18123	IN	EMW	IN,PERRY
18125	IN	EMW	IN,PIKE	343.39		1300	1300
18127	IN	EMW	IN,PORTER
18129	IN	EMW	IN,POSEY	1097.09	929.33	1220	1220
18131	IN	EMW	IN,PULASKI	714.18	714.18	910	910
18133	IN	EMW	IN,PUTNAM	346.26		620	850
18135	IN	EMW	IN,RANDOLPH	1379.66		1500	1500
18137	IN	EMW	IN,RIPLEY	1254.84	1254.84	1330	1330
18139	IN	EMW	IN,RUSH	1242.59	1242.59	1300	1300
18141	IN	EMW	IN,ST.JOSEPH	680.17		750	750
18143	IN	EMW	IN,SCOTT	1296.31	1320	1300	1300
18145	IN	EMW	IN,SHELBY
18147	IN	EMW	IN,SPENCER	690.7	701.04	790	790
18149	IN	EMW	IN,STARKE	553.64		800	800
18151	IN	EMW	IN,STEUBEN	778.94	763.2	940	940
18153	IN	EMW	IN,SULLIVAN	152.34		140	860
18155	IN	EMW	IN,SWITZERLAND	500		500	500
18157	IN	EMW	IN,TIPPECANOE	1041.59		1075	1075
18159	IN	EMW	IN,TIPTON	667.89		850	850
18161	IN	EMW	IN,UNION	180	180	180	180
18165	IN	EMW	IN,VERMILLION	678.98		1800	1800
18167	IN	EMW	IN,VIGO
18169	IN	EMW	IN,WABASH	1484.22	1353.19	1680	1680
18171	IN	EMW	IN,WARREN	407.88	146.3	500	500
18175	IN	EMW	IN,WASHINGTON	1311.76	1123.35	1600	1600
18177	IN	EMW	IN,WAYNE
18179	IN	EMW	IN,WELLS	761.99		880	880
18181	IN	EMW	IN,WHITE	858.06	1247.88	1580	1580
18183	IN	EMW	IN,WHITLEY	1112.68	1113.16	1120	1120
19001	IA	EMW	IA,ADAIR
19005	IA	EMW	IA,ALLAMAKEE	3.45		0.01	0.01
19011	IA	EMW	IA,BENTON	678.63		900	900
19013	IA	EMW	IA,BLACKHAWK
19017	IA	EMW	IA,BREMER	153.81	51.53	700	700
19019	IA	EMW	IA,BUCHANAN	521.41		700	700
19021	IA	EMW	IA,BUENAVISTA	420		420	420
19025	IA	EMW	IA,CALHOUN	1252.25	1266.58	1960	1960
19027	IA	EMW	IA,CARROLL
19029	IA	EMW	IA,CASS
19031	IA	EMW	IA,CEDAR
19033	IA	EMW	IA,CERROGORDO
19035	IA	EMW	IA,CHEROKEE
19037	IA	EMW	IA,CHICKASAW	1115.82		1673.33	1673.33
19041	IA	EMW	IA,CLAY
19043	IA	EMW	IA,CLAYTON
19045	IA	EMW	IA,CLINTON
19047	IA	EMW	IA,CRAWFORD
19049	IA	EMW	IA,DALLAS	1132.39	1170	1170	1170
19055	IA	EMW	IA,DELAWARE
19057	IA	EMW	IA,DESMOINES
19059	IA	EMW	IA,DICKINSON	554		554	554
19061	IA	EMW	IA,DUBUQUE
19063	IA	EMW	IA,EMMET
19065	IA	EMW	IA,FAYETTE
19067	IA	EMW	IA,FLOYD
19069	IA	EMW	IA,FRANKLIN	1462.64		1700	1700
19071	IA	EMW	IA,FREMONT
19075	IA	EMW	IA,GRUNDY
19077	IA	EMW	IA,GUTHRIE	1770		1770	1770
19079	IA	EMW	IA,HAMILTON	1254.87	1555.47	2450	2540
19081	IA	EMW	IA,HANCOCK
19083	IA	EMW	IA,HARDIN	716.81		1500	1500
19085	IA	EMW	IA,HARRISON	549.78	514.63	595.12	1321.59
19087	IA	EMW	IA,HENRY	1427.13	1413.57	1500	1500
19089	IA	EMW	IA,HOWARD
19091	IA	EMW	IA,HUMBOLDT
19093	IA	EMW	IA,IDA	472.86		630	630
19095	IA	EMW	IA,IOWA	686.14	752.67	900	900
19097	IA	EMW	IA,JACKSON
19101	IA	EMW	IA,JEFFERSON	1200	1200	1200	1200
19103	IA	EMW	IA,JOHNSON	870.93		1070	1200
19105	IA	EMW	IA,JONES	216.82		200	500
19107	IA	EMW	IA,KEOKUK	1305.59	1280	1440	1440
19109	IA	EMW	IA,KOSSUTH
19111	IA	EMW	IA,LEE	307.55		130	3316.67
19113	IA	EMW	IA,LINN	655.33	638.84	822.14	822.14
19115	IA	EMW	IA,LOUISA
19119	IA	EMW	IA,LYON
19125	IA	EMW	IA,MARION
19127	IA	EMW	IA,MARSHALL
19129	IA	EMW	IA,MILLS
19131	IA	EMW	IA,MITCHELL	310.87		560	560
19133	IA	EMW	IA,MONONA	176.1		300	300
19137	IA	EMW	IA,MONTGOMERY	582.15	647.94	596.93	596.93
19139	IA	EMW	IA,MUSCATINE	165.04	186.35	155	240
19141	IA	EMW	IA,O'BRIEN
19145	IA	EMW	IA,PAGE	593.53	833.33	673.81	673.81
19149	IA	EMW	IA,PLYMOUTH
19151	IA	EMW	IA,POCAHONTAS
19153	IA	EMW	IA,POLK	877.24	1409.75	1170	1170
19155	IA	EMW	IA,POTTAWATTAMIE
19163	IA	EMW	IA,SCOTT
19167	IA	EMW	IA,SIOUX	160.97		400	400
19169	IA	EMW	IA,STORY
19175	IA	EMW	IA,UNION	1400	1400	1400	1400
19179	IA	EMW	IA,WAPELLO	634.88	666.67	660.91	660.91
19181	IA	EMW	IA,WARREN	2025	2050	2025	2025
19183	IA	EMW	IA,WASHINGTON	830.82		910	910
19187	IA	EMW	IA,WEBSTER
19189	IA	EMW	IA,WINNEBAGO
19191	IA	EMW	IA,WINNESHIEK	986.99	1040.82	1008.25	1008.25
19193	IA	EMW	IA,WOODBURY
19195	IA	EMW	IA,WORTH
19197	IA	EMW	IA,WRIGHT	1681.35	1682.3	2525	2525
20001	KS	CMW	KS,ALLEN	1095.12	1021.7	1416	1416
20003	KS	CMW	KS,ANDERSON	1166.38	1286.67	1231	1231
20005	KS	CMW	KS,ATCHISON
20007	KS	CMW	KS,BARBER	300.79	295.68	370	430
20009	KS	CMW	KS,BARTON	571.04	553.19	623	624.17
20011	KS	CMW	KS,BOURBON
20013	KS	CMW	KS,BROWN	337.11	332.03	365	380
20015	KS	CMW	KS,BUTLER	117.68	95.18	433	433
20017	KS	CMW	KS,CHASE	105.65	107.5	185	220
20019	KS	CMW	KS,CHAUTAUQUA	16.24	15.69	0.01	196.67
20021	KS	CMW	KS,CHEROKEE	577.22	594.47	1250	1250
20023	KS	CMW	KS,CHEYENNE	1830.78	1824.49	1900	1900
20025	KS	CMW	KS,CLARK	404.17	397.89	431.67	431.67
20027	KS	CMW	KS,CLAY	158.03	235.2	195	235
20029	KS	CMW	KS,CLOUD	322.03	323.63	350	430
20031	KS	CMW	KS,COFFEY	189.2	204.67	189.2	189.2
20033	KS	CMW	KS,COMANCHE	400.84	390.62	601.94	601.94
20035	KS	CMW	KS,COWLEY	179.21	196.91	350	352.5
20037	KS	CMW	KS,CRAWFORD	558.49	589.98	805	890
20039	KS	CMW	KS,DECATUR	517.04	553.86	525	525
20041	KS	CMW	KS,DICKINSON	636.5	586.73	826.83	826.83
20043	KS	CMW	KS,DONIPHAN	349.81	388.06	960	960
20045	KS	CMW	KS,DOUGLAS	636.11	650.04	672.47	672.47
20047	KS	CMW	KS,EDWARDS	571.49	564.27	870	870
20049	KS	CMW	KS,ELK	78.72	60.15	148.33	148.33
20051	KS	CMW	KS,ELLIS
20053	KS	CMW	KS,ELLSWORTH	842.85	883.07	1007.25	1147.03
20055	KS	CMW	KS,FINNEY	620.08	642.31	938	938
20057	KS	CMW	KS,FORD	1335.01	1385.85	1377.5	1377.5
20059	KS	CMW	KS,FRANKLIN	305.36	226.97	440	440
20061	KS	CMW	KS,GEARY
20063	KS	CMW	KS,GOVE	917.04	966.17	1183.33	1183.33
20065	KS	CMW	KS,GRAHAM	502.97	438.93	502.5	683.33
20067	KS	CMW	KS,GRANT	1290.28	1506.23	1272.5	1272.5
20069	KS	CMW	KS,GRAY	643.94	626.52	674	975
20071	KS	CMW	KS,GREELEY	1041.92	1100	1100	1100
20073	KS	CMW	KS,GREENWOOD	1118.82	1337.76	1373.33	1373.33
20075	KS	CMW	KS,HAMILTON	356.25	356.61	290	840
20077	KS	CMW	KS,HARPER	295.17	276.97	305	305
20079	KS	CMW	KS,HARVEY	698.41	781.52	824.67	824.67
20081	KS	CMW	KS,HASKELL	818.13	797.97	1026.67	1026.67
20083	KS	CMW	KS,HODGEMAN	1095.51	1119.4	1165	1165
20085	KS	CMW	KS,JACKSON	243.12	249.31	280	280
20087	KS	CMW	KS,JEFFERSON	216.68	220.79	255	395
20089	KS	CMW	KS,JEWELL	190.07	218.99	270	290
20091	KS	CMW	KS,JOHNSON	700.82	721.65	813.67	813.67
20093	KS	CMW	KS,KEARNY	992.5	1046.2	1037.5	1037.5
20095	KS	CMW	KS,KINGMAN	224.98	200.18	265	372.5
20097	KS	CMW	KS,KIOWA	233.14	233.17	295	295
20099	KS	CMW	KS,LABETTE	369.98	690.21	459.67	459.67
20101	KS	CMW	KS,LANE	3239.96	3370.55	3605.56	3605.56
20103	KS	CMW	KS,LEAVENWORTH	701.58	786.66	874.17	874.17
20105	KS	CMW	KS,LINCOLN
20107	KS	CMW	KS,LINN	43.72	53.43	183.33	183.33
20109	KS	CMW	KS,LOGAN	617.15	574.41	615.33	640
20113	KS	CMW	KS,MCPHERSON	310.03	336.3	351.25	351.25
20115	KS	CMW	KS,MARION	389.14	402.12	540	540
20117	KS	CMW	KS,MARSHALL	244.07	251.08	307.5	400
20119	KS	CMW	KS,MEADE	685.6	670.44	770	770
20121	KS	CMW	KS,MIAMI	535.28	562.82	660.67	660.67
20123	KS	CMW	KS,MITCHELL	220.19	208.32	295	295
20125	KS	CMW	KS,MONTGOMERY
20127	KS	CMW	KS,MORRIS	159.94	104.07	278.33	278.33
20129	KS	CMW	KS,MORTON	772.94	771.69	835	835
20131	KS	CMW	KS,NEMAHA	327.64	332.02	363.33	363.33
20133	KS	CMW	KS,NEOSHO
20135	KS	CMW	KS,NESS	708.79	662.56	806.67	806.67
20137	KS	CMW	KS,NORTON	420.12	406.86	450	695
20139	KS	CMW	KS,OSAGE	603.41	561.12	1020	1020
20141	KS	CMW	KS,OSBORNE	324.96	324.75	346.67	346.67
20143	KS	CMW	KS,OTTAWA	212.24	214	230	230
20145	KS	CMW	KS,PAWNEE	698.66	720.14	629	1866.67
20147	KS	CMW	KS,PHILLIPS	885.78	968.65	1256.17	1256.17
20149	KS	CMW	KS,POTTAWATOMIE	203.05	205.56	458.25	458.25
20151	KS	CMW	KS,PRATT	243.16	242.45	239.5	265
20153	KS	CMW	KS,RAWLINS	1378.65	1413.44	2000	2000
20155	KS	CMW	KS,RENO	483.65	427.12	507.08	507.08
20157	KS	CMW	KS,REPUBLIC	124.14	162.2	340	340
20159	KS	CMW	KS,RICE	645.46	572.02	825	825
20161	KS	CMW	KS,RILEY
20163	KS	CMW	KS,ROOKS	662.91	714.51	1186.42	1186.42
20165	KS	CMW	KS,RUSH	572.29	584.51	1820	3500
20167	KS	CMW	KS,RUSSELL	290.92	288.22	283.33	283.33
20169	KS	CMW	KS,SALINE
20171	KS	CMW	KS,SCOTT	1630	1600	1630	1630
20173	KS	CMW	KS,SEDGWICK	321.95	315.62	320	320
20175	KS	CMW	KS,SEWARD	403.01	388.05	393	393
20177	KS	CMW	KS,SHAWNEE
20179	KS	CMW	KS,SHERIDAN	1235.42	1252.35	1260	1260
20181	KS	CMW	KS,SHERMAN	1428.73	1358.55	1428.57	1428.57
20183	KS	CMW	KS,SMITH	238.97	236.39	250	250
20185	KS	CMW	KS,STAFFORD	475.75	483.72	557.5	557.5
20187	KS	CMW	KS,STANTON	863.96	847.94	1075	1075
20189	KS	CMW	KS,STEVENS	494.01	495.85	432	1275
20191	KS	CMW	KS,SUMNER	329.43	327.53	570	570
20193	KS	CMW	KS,THOMAS	1585.65	1554.47	1566.67	1683.33
20195	KS	CMW	KS,TREGO	397.68	392.99	415	460
20197	KS	CMW	KS,WABAUNSEE	112.68	119.13	213.33	213.33
20199	KS	CMW	KS,WALLACE	958.87	958.71	995	1400
20201	KS	CMW	KS,WASHINGTON	230.14	230.35	315	315
20203	KS	CMW	KS,WICHITA	1119.17	1005	1119.17	1119.17
20205	KS	CMW	KS,WILSON	146.67	113.34	146.67	146.67
20209	KS	CMW	KS,WYANDOTTE
21003	KY	SE	KY,ALLEN	1277.5	1381.67	1277.5	1277.5
21007	KY	SE	KY,BALLARD
21013	KY	SE	KY,BELL
21015	KY	SE	KY,BOONE
21019	KY	SE	KY,BOYD	684.17	978.33	684.17	684.17
21021	KY	SE	KY,BOYLE
21025	KY	SE	KY,BREATHITT
21035	KY	SE	KY,CALLOWAY
21037	KY	SE	KY,CAMPBELL
21039	KY	SE	KY,CARLISLE	529.12	693.58	648.33	648.33
21043	KY	SE	KY,CARTER	1590		1590	1590
21059	KY	SE	KY,DAVIESS	160	160	160	160
21063	KY	SE	KY,ELLIOTT	1210		1210	1210
21071	KY	SE	KY,FLOYD
21077	KY	SE	KY,GALLATIN	961.55	1264.49	2275	2275
21083	KY	SE	KY,GRAVES	1114.04	1410.72	2983.89	2983.89
21089	KY	SE	KY,GREENUP	1263.82		1292.5	1292.5
21091	KY	SE	KY,HANCOCK	1270.83	1175	1270.83	1270.83
21105	KY	SE	KY,HICKMAN
21107	KY	SE	KY,HOPKINS
21111	KY	SE	KY,JEFFERSON
21113	KY	SE	KY,JESSAMINE	1380		1380	1380
21133	KY	SE	KY,LETCHER	1205	926.67	1205	1205
21143	KY	SE	KY,LYON
21145	KY	SE	KY,MCCRACKEN	644.44	748.89	644.44	644.44
21159	KY	SE	KY,MARTIN	1065.56	1142.22	1065.56	1065.56
21161	KY	SE	KY,MASON	530	530	530	530
21173	KY	SE	KY,MONTGOMERY	701.67	663.33	701.67	701.67
21183	KY	SE	KY,OHIO	641.44	546	691	691
21191	KY	SE	KY,PENDLETON	1230.83	1391.67	1230.83	1230.83
21195	KY	SE	KY,PIKE
21199	KY	SE	KY,PULASKI	1180.23		1220	1220
21225	KY	SE	KY,UNION	558.33	750	558.33	558.33
21235	KY	SE	KY,WHITLEY	569.04		585	585
21237	KY	SE	KY,WOLFE	140		140	140
21239	KY	SE	KY,WOODFORD	1440		1440	1440
22001	LA	SE	LA,ACADIAPARISH	133.4	139.92	200	450
22003	LA	SE	LA,ALLENPARISH	540.12	588.45	900	900
22005	LA	SE	LA,ASCENSIONPARISH	133.38	110.6	206	206
22007	LA	SE	LA,ASSUMPTIONPARISH	350	396.67	350	350
22009	LA	SE	LA,AVOYELLESPARISH	737.23	734.53	1735	1735
22011	LA	SE	LA,BEAUREGARDPARISH	260.29	252.81	475	475
22013	LA	SE	LA,BIENVILLEPARISH	190.96	200.93	1033.33	1033.33
22015	LA	SE	LA,BOSSIERPARISH	600.41	539.37	646.67	1500
22017	LA	SE	LA,CADDOPARISH	526.69	456.23	615	615
22019	LA	SE	LA,CALCASIEUPARISH	144.46	136.13	200	250
22021	LA	SE	LA,CALDWELLPARISH	449.2	446.73	1400	1400
22023	LA	SE	LA,CAMERONPARISH	143.33	142.18	200	200
22025	LA	SE	LA,CATAHOULAPARISH	254.25	252.53	366.67	450
22027	LA	SE	LA,CLAIBORNEPARISH	99.17	84.02	122.5	190
22029	LA	SE	LA,CONCORDIAPARISH	543.05	524.54	1380	1400
22031	LA	SE	LA,DESOTOPARISH	196.98	169.71	281.82	382.5
22033	LA	SE	LA,EASTBATONROUGEPARISH	142.52	131.73	133.34	200
22035	LA	SE	LA,EASTCARROLLPARISH	287.63	306.61	322.5	322.5
22037	LA	SE	LA,EASTFELICIANAPARISH	556.31	556.51	800	800
22039	LA	SE	LA,EVANGELINEPARISH	1181.1	1163.43	2366.67	2847.22
22041	LA	SE	LA,FRANKLINPARISH	153.16	143.7	225	300
22043	LA	SE	LA,GRANTPARISH	221.57	243.2	618.34	866.67
22045	LA	SE	LA,IBERIAPARISH	206.57	207.54	283.33	283.33
22047	LA	SE	LA,IBERVILLEPARISH	256.15	226.35	300	555
22049	LA	SE	LA,JACKSONPARISH	206.16	199.98	400	400
22051	LA	SE	LA,JEFFERSONPARISH	596.51	525.59	655	655
22053	LA	SE	LA,JEFFERSONDAVISPARISH	159.62	131.03	200	200
22055	LA	SE	LA,LAFAYETTEPARISH	219.93	200.13	225	252.5
22057	LA	SE	LA,LAFOURCHEPARISH	672	590	672	672
22059	LA	SE	LA,LASALLEPARISH	89.9	89.9	300	466.67
22061	LA	SE	LA,LINCOLNPARISH	163.14	131.24	200	300
22063	LA	SE	LA,LIVINGSTONPARISH	243.95	221.73	450	450
22065	LA	SE	LA,MADISONPARISH	288.03	288.03	300	300
22067	LA	SE	LA,MOREHOUSEPARISH	132.91	132.52	260	260
22069	LA	SE	LA,NATCHITOCHESPARISH	81.55	29.84	350	600
22071	LA	SE	LA,ORLEANSPARISH
22073	LA	SE	LA,OUACHITAPARISH	206.42	212.6	600	770
22075	LA	SE	LA,PLAQUEMINESPARISH	374.69	495.1	501.67	586.67
22077	LA	SE	LA,POINTECOUPEEPARISH	268.43	263.1	400	750
22079	LA	SE	LA,RAPIDESPARISH	1058.54	449.88	1900	1900
22081	LA	SE	LA,REDRIVERPARISH	243.98	263.39	280	1400
22083	LA	SE	LA,RICHLANDPARISH	125.03	74.83	200	200
22085	LA	SE	LA,SABINEPARISH	803.37	636.06	2332.5	2895
22087	LA	SE	LA,ST.BERNARDPARISH	206.67	170	206.67	206.67
22091	LA	SE	LA,ST.HELENAPARISH	411	395.97	865	865
22093	LA	SE	LA,ST.JAMESPARISH	311.6	226.58	623.33	623.33
22097	LA	SE	LA,ST.LANDRYPARISH	312.82	297.09	485	900
22099	LA	SE	LA,ST.MARTINPARISH	195.27	205.27	477.5	477.5
22101	LA	SE	LA,ST.MARYPARISH	115.38	83.59	132	132
22103	LA	SE	LA,ST.TAMMANYPARISH	266.95	221.93	650	900
22105	LA	SE	LA,TANGIPAHOAPARISH	159.42	162.31	320	320
22107	LA	SE	LA,TENSASPARISH	90.98	91.71	300	300
22109	LA	SE	LA,TERREBONNEPARISH	660	840	660	660
22111	LA	SE	LA,UNIONPARISH	313.14	323.42	400	500
22113	LA	SE	LA,VERMILIONPARISH	153.07	131.07	210	215
22115	LA	SE	LA,VERNONPARISH	209.31	199.43	366.67	400
22117	LA	SE	LA,WASHINGTONPARISH	359.65	351.53	900	900
22119	LA	SE	LA,WEBSTERPARISH	144.41	143.54	280	700
22121	LA	SE	LA,WESTBATONROUGEPARISH	185.7	179.56	200	200
22123	LA	SE	LA,WESTCARROLLPARISH	214.66	217.5	300	300
22125	LA	SE	LA,WESTFELICIANAPARISH	191.63	191.63	366.67	366.67
22127	LA	SE	LA,WINNPARISH	413.64	452.06	600	985
23001	ME	NE	ME,ANDROSCOGGIN	387.24	700.2	512.23	1393.12
23003	ME	NE	ME,AROOSTOOK	947.87	990.61	1373.33	1373.33
23005	ME	NE	ME,CUMBERLAND
23007	ME	NE	ME,FRANKLIN	56.97	48.35	108.34	108.34
23009	ME	NE	ME,HANCOCK	687.44	715.28	1461.69	1461.69
23011	ME	NE	ME,KENNEBEC
23013	ME	NE	ME,KNOX	1038	1113.22	1198.33	1198.33
23015	ME	NE	ME,LINCOLN	1254.73	1402.23	1490	1490
23017	ME	NE	ME,OXFORD	647.27	661.11	1284.42	1284.42
23019	ME	NE	ME,PENOBSCOT	526.73	736.35	811.67	1299.7
23021	ME	NE	ME,PISCATAQUIS	435.98	411.35	1281.35	1281.35
23023	ME	NE	ME,SAGADAHOC
23025	ME	NE	ME,SOMERSET	648.25	802.45	1225.52	1225.52
23027	ME	NE	ME,WALDO	395.3	234.52	450	1242.81
23029	ME	NE	ME,WASHINGTON	470.19	490.62	1221.27	1221.27
23031	ME	NE	ME,YORK	720.68	527.99	1242.5	1242.5
25001	MA	NE	MA,BARNSTABLE	24.8	5.08	166.79	166.79
25003	MA	NE	MA,BERKSHIRE	34.41	36.48	70	86.67
25005	MA	NE	MA,BRISTOL	57.95	38.08	110.18	474.2
25007	MA	NE	MA,DUKES	121.2	138.11	211.15	211.15
25009	MA	NE	MA,ESSEX	245.97	338.63	535.01	541.67
25011	MA	NE	MA,FRANKLIN	14.17		50	90.04
25013	MA	NE	MA,HAMPDEN	103.76	95.55	995	995
25015	MA	NE	MA,HAMPSHIRE	422.63	685.64	1031	1031
25017	MA	NE	MA,MIDDLESEX	276.66	291.86	916.67	981.12
25019	MA	NE	MA,NANTUCKET	290.11	524.86	308.67	308.67
25021	MA	NE	MA,NORFOLK	366.27	394.59	1001.67	1032.5
25023	MA	NE	MA,PLYMOUTH	164.08	165.07	758.33	1035.03
25025	MA	NE	MA,SUFFOLK	20.71	23.45	20.71	20.71
25027	MA	NE	MA,WORCESTER	115.93	72.83	515.04	515.04
26001	MI	EMW	MI,ALCONA	200.49	216.14	450	450
26003	MI	EMW	MI,ALGER	224.42	31.02	300.06	300.06
26005	MI	EMW	MI,ALLEGAN	309.99	307.91	650	650
26007	MI	EMW	MI,ALPENA
26009	MI	EMW	MI,ANTRIM	94.05	115.94	140.01	140.01
26011	MI	EMW	MI,ARENAC	38.69	76.94	38.38	38.38
26013	MI	EMW	MI,BARAGA	25.29	36.32	133.34	137.5
26015	MI	EMW	MI,BARRY	611.23	428.13	1213.33	1213.33
26019	MI	EMW	MI,BENZIE	168.97	180.76	360	360
26021	MI	EMW	MI,BERRIEN	429.06	500.52	1300	1300
26023	MI	EMW	MI,BRANCH	254.72	61.84	660	660
26025	MI	EMW	MI,CALHOUN	203.89	247.49	440	440
26027	MI	EMW	MI,CASS	288.93	78	524.44	524.44
26029	MI	EMW	MI,CHARLEVOIX	720.58	732.2	1596.67	1596.67
26031	MI	EMW	MI,CHEBOYGAN	1212.91	1193.22	1407.78	1616
26033	MI	EMW	MI,CHIPPEWA	785.97	827.14	1230	1230
26035	MI	EMW	MI,CLARE	305.56	332.69	407.68	407.68
26037	MI	EMW	MI,CLINTON	471.48	471.04	683.33	704.17
26039	MI	EMW	MI,CRAWFORD	21.49	42.42	27.55	27.55
26041	MI	EMW	MI,DELTA	244.4	179.23	460	460
26043	MI	EMW	MI,DICKINSON	24.57	16.34	50.04	50.04
26045	MI	EMW	MI,EATON	448.52	516.91	1400	1400
26047	MI	EMW	MI,EMMET	978.01	1007.37	1493.06	1633.33
26049	MI	EMW	MI,GENESEE	813.14	731.66	1233.33	1233.33
26051	MI	EMW	MI,GLADWIN	493.73	513.57	730	734.17
26053	MI	EMW	MI,GOGEBIC	161.42	173.71	186.67	444.45
26055	MI	EMW	MI,GRANDTRAVERSE	288.55	301.91	585	715.28
26057	MI	EMW	MI,GRATIOT	440.02	451.78	610.83	610.83
26059	MI	EMW	MI,HILLSDALE	499.93	592.26	643.33	680
26061	MI	EMW	MI,HOUGHTON	26.21	5.91	60.04	105.02
26063	MI	EMW	MI,HURON	345.92	347.9	763.89	763.89
26065	MI	EMW	MI,INGHAM	448.51	477.75	539.17	539.17
26067	MI	EMW	MI,IONIA	410.69	454.67	635.62	1097.25
26069	MI	EMW	MI,IOSCO
26071	MI	EMW	MI,IRON	25.45	40.73	49.21	49.21
26073	MI	EMW	MI,ISABELLA	380.28	393.91	456.39	456.39
26075	MI	EMW	MI,JACKSON	262.63	253.95	232.6	290
26077	MI	EMW	MI,KALAMAZOO	389.1	412.83	442.9	442.9
26079	MI	EMW	MI,KALKASKA	57.54	68.37	57.54	57.54
26081	MI	EMW	MI,KENT	532.86	488.34	630	630
26083	MI	EMW	MI,KEWEENAW
26085	MI	EMW	MI,LAKE	19.14	2.99	35.05	35.05
26087	MI	EMW	MI,LAPEER	562.51	569.09	1200	1394.44
26089	MI	EMW	MI,LEELANAU	466.58	253.47	667.5	667.5
26091	MI	EMW	MI,LENAWEE	652.15	644.3	810	847.5
26093	MI	EMW	MI,LIVINGSTON	285.18	349	548.01	548.01
26095	MI	EMW	MI,LUCE	46.5	12.14	116.73	116.73
26097	MI	EMW	MI,MACKINAC
26099	MI	EMW	MI,MACOMB
26101	MI	EMW	MI,MANISTEE	231.28		270	270
26103	MI	EMW	MI,MARQUETTE	323.83	40.75	600.04	600.04
26105	MI	EMW	MI,MASON
26107	MI	EMW	MI,MECOSTA
26109	MI	EMW	MI,MENOMINEE
26111	MI	EMW	MI,MIDLAND	432.68	478.92	456.39	456.39
26113	MI	EMW	MI,MISSAUKEE	19.14	18.45	45.55	45.55
26115	MI	EMW	MI,MONROE	657.42	659.72	630	726.67
26117	MI	EMW	MI,MONTCALM	359.62	445.1	485.71	485.71
26119	MI	EMW	MI,MONTMORENCY	181.9	189.35	187.92	187.92
26121	MI	EMW	MI,MUSKEGON	550.78		680	680
26123	MI	EMW	MI,NEWAYGO	371.42	421.66	768	768
26125	MI	EMW	MI,OAKLAND	414.84	456.35	535.5	635
26127	MI	EMW	MI,OCEANA	252.34	252.66	562.08	562.08
26129	MI	EMW	MI,OGEMAW	231.72	169.8	316	460
26131	MI	EMW	MI,ONTONAGON	58.91	66.15	206	757
26133	MI	EMW	MI,OSCEOLA	81.33	97.82	147.79	147.79
26135	MI	EMW	MI,OSCODA	88.13	116.51	255.83	255.83
26137	MI	EMW	MI,OTSEGO	20.9	39.58	20.48	30.05
26139	MI	EMW	MI,OTTAWA	1193.63	1417.3	1266.67	1266.67
26141	MI	EMW	MI,PRESQUEISLE	1389.01	1425.11	1600	1644.44
26143	MI	EMW	MI,ROSCOMMON	54.65	58.82	44.49	183.36
26145	MI	EMW	MI,SAGINAW
26147	MI	EMW	MI,ST.CLAIR	233.08	171.88	508.89	1047.5
26149	MI	EMW	MI,ST.JOSEPH	327.83	141.58	763.33	763.33
26151	MI	EMW	MI,SANILAC	896.15	911.94	1300	1681.67
26153	MI	EMW	MI,SCHOOLCRAFT	305.08	484.29	322.5	535
26155	MI	EMW	MI,SHIAWASSEE	501.33	592.45	750	800
26157	MI	EMW	MI,TUSCOLA	899.99	901.08	1049.3	1115
26159	MI	EMW	MI,VANBUREN	142.68	160.48	220	220
26161	MI	EMW	MI,WASHTENAW	374.99	260.05	582.67	660
26163	MI	EMW	MI,WAYNE
26165	MI	EMW	MI,WEXFORD	105.82	114.71	129.18	129.18
27001	MN	EMW	MN,AITKIN
27003	MN	EMW	MN,ANOKA	1214.54	1263.27	1277.92	1277.92
27005	MN	EMW	MN,BECKER
27007	MN	EMW	MN,BELTRAMI	70.9		196.67	210
27009	MN	EMW	MN,BENTON	1148	1159.68	1246	1246
27011	MN	EMW	MN,BIGSTONE	1226.01	1182.21	1499.72	1499.72
27013	MN	EMW	MN,BLUEEARTH
27015	MN	EMW	MN,BROWN
27017	MN	EMW	MN,CARLTON	1212.12	1185.1	1239.17	1239.17
27019	MN	EMW	MN,CARVER	1232.45	1245.1	1258.75	1279.17
27021	MN	EMW	MN,CASS	384.83	745.46	1277.5	1277.5
27023	MN	EMW	MN,CHIPPEWA	818.28	734.75	1292.5	1292.5
27025	MN	EMW	MN,CHISAGO	1122.74	1305.47	1367.5	1367.5
27027	MN	EMW	MN,CLAY	1198.65	1228.95	1203.33	1314.67
27031	MN	EMW	MN,COOK	1238.13	1176.13	1229.17	1229.17
27033	MN	EMW	MN,COTTONWOOD	1065.9	1043.12	1041.67	1367.59
27035	MN	EMW	MN,CROWWING	1137.88	1150.6	1180	1243.06
27037	MN	EMW	MN,DAKOTA
27039	MN	EMW	MN,DODGE	1331.67	1346.67	1331.67	1331.67
27041	MN	EMW	MN,DOUGLAS	1261.25	1286.98	1277.06	1291.67
27043	MN	EMW	MN,FARIBAULT	1204.97	1266.7	1279.17	1279.17
27045	MN	EMW	MN,FILLMORE	1266.15	1269.1	1374.86	1374.86
27047	MN	EMW	MN,FREEBORN	1251.54	1166.78	1260	1262.08
27049	MN	EMW	MN,GOODHUE	933.27	735.13	1424.17	1424.17
27051	MN	EMW	MN,GRANT
27053	MN	EMW	MN,HENNEPIN
27055	MN	EMW	MN,HOUSTON
27057	MN	EMW	MN,HUBBARD	160.32	478.45	336.67	1261.67
27059	MN	EMW	MN,ISANTI	1134.37	1241.67	1228.33	1228.33
27061	MN	EMW	MN,ITASCA
27063	MN	EMW	MN,JACKSON
27065	MN	EMW	MN,KANABEC	1243.13	1225.97	1267.5	1267.5
27067	MN	EMW	MN,KANDIYOHI	1292.68	1296.46	1287.5	1287.5
27069	MN	EMW	MN,KITTSON	1245.8	1242.66	1250	1250
27073	MN	EMW	MN,LACQUIPARLE	1318.47	1287.97	1445.83	1445.83
27075	MN	EMW	MN,LAKE	1236.11	1226.67	1236.11	1236.11
27077	MN	EMW	MN,LAKEOFTHEWOODS	1375	1400	1375	1375
27079	MN	EMW	MN,LESUEUR	1240.91	1291.08	1317.92	1317.92
27083	MN	EMW	MN,LYON
27085	MN	EMW	MN,MCLEOD	1207.23	1239.15	1384.17	1384.17
27087	MN	EMW	MN,MAHNOMEN	1278.16	1230.9	1297.5	1297.5
27089	MN	EMW	MN,MARSHALL	1226.48	1209.54	1218.42	1218.42
27091	MN	EMW	MN,MARTIN
27095	MN	EMW	MN,MILLELACS	50.54	50.54	320	320
27097	MN	EMW	MN,MORRISON
27099	MN	EMW	MN,MOWER
27101	MN	EMW	MN,MURRAY
27103	MN	EMW	MN,NICOLLET
27105	MN	EMW	MN,NOBLES
27107	MN	EMW	MN,NORMAN	1195.58	1113.78	1229.58	1316.67
27109	MN	EMW	MN,OLMSTED
27111	MN	EMW	MN,OTTERTAIL	1197.51	1248.7	1313.33	1313.33
27113	MN	EMW	MN,PENNINGTON
27115	MN	EMW	MN,PINE	571.24	1255.01	1176.17	1176.17
27117	MN	EMW	MN,PIPESTONE	1256.25	1231.68	1333.06	1333.06
27119	MN	EMW	MN,POLK
27121	MN	EMW	MN,POPE	1223.14	1324.21	1275.58	1275.58
27123	MN	EMW	MN,RAMSEY
27125	MN	EMW	MN,REDLAKE	1210.61	1264.2	1220.42	1220.42
27127	MN	EMW	MN,REDWOOD	1107.68	1336.16	1240.33	1240.33
27129	MN	EMW	MN,RENVILLE	914.31	866.66	1233.33	1233.33
27131	MN	EMW	MN,RICE	1354.56	1400.26	1474.72	1600
27133	MN	EMW	MN,ROCK	1344	1363.33	1344	1344
27135	MN	EMW	MN,ROSEAU	353.73	476.82	1333.06	1333.06
27137	MN	EMW	MN,ST.LOUIS
27139	MN	EMW	MN,SCOTT	939.43	676.96	1362.33	1362.33
27141	MN	EMW	MN,SHERBURNE	1216.89	1254.02	1240.83	1240.83
27143	MN	EMW	MN,SIBLEY
27145	MN	EMW	MN,STEARNS	895.21	1025.67	1320.83	1320.83
27147	MN	EMW	MN,STEELE
27149	MN	EMW	MN,STEVENS
27151	MN	EMW	MN,SWIFT
27153	MN	EMW	MN,TODD
27155	MN	EMW	MN,TRAVERSE	1305	1251.67	1305	1305
27157	MN	EMW	MN,WABASHA	1209.27	1262.64	1259	1260
27159	MN	EMW	MN,WADENA	1143.77	1133.54	1225.83	1225.83
27161	MN	EMW	MN,WASECA
27163	MN	EMW	MN,WASHINGTON
27165	MN	EMW	MN,WATONWAN
27167	MN	EMW	MN,WILKIN	1225.94	1234.97	1204.44	1204.44
27169	MN	EMW	MN,WINONA	1296.16	1300.42	1331.67	1331.67
27171	MN	EMW	MN,WRIGHT	1230.99	1248.11	1310	1310
27173	MN	EMW	MN,YELLOWMEDICINE	480.71	309.53	837.08	837.08
28069	MS	SE	MS,KEMPER	965.13	1043.3	986.62	986.62
28079	MS	SE	MS,LEAKE	965.13	1043.3	986.62	986.62
28099	MS	SE	MS,NESHOBA	965.13	1043.3	986.62	986.62
28159	MS	SE	MS,WINSTON	965.13	1043.3	986.62	986.62
29003	MO	CMW	MO,ANDREW
29005	MO	CMW	MO,ATCHISON	165.08	165.08	190	190
29007	MO	CMW	MO,AUDRAIN	1127.12	1154.4	1131.67	1131.67
29009	MO	CMW	MO,BARRY	231.39	344.44	455	455
29011	MO	CMW	MO,BARTON	465.84	417.63	565	565
29013	MO	CMW	MO,BATES	146.37	136.25	165	165
29015	MO	CMW	MO,BENTON	1511.91	246.03	4955	4955
29017	MO	CMW	MO,BOLLINGER	16.01	30.38	30	30
29019	MO	CMW	MO,BOONE	1009.58	1012.85	1165	1490
29023	MO	CMW	MO,BUTLER	107.83	130.54	490	490
29025	MO	CMW	MO,CALDWELL	194.21	225.69	166.67	1000
29027	MO	CMW	MO,CALLAWAY	824.92	820.98	919.58	919.58
29029	MO	CMW	MO,CAMDEN	516.12	239.06	2433.34	2433.34
29031	MO	CMW	MO,CAPEGIRARDEAU	656.66	669.93	1270	1270
29033	MO	CMW	MO,CARROLL	213.67	214.16	265	290
29035	MO	CMW	MO,CARTER	17.17	32.36	33.34	33.34
29037	MO	CMW	MO,CASS	232.18	191.74	571.67	571.67
29039	MO	CMW	MO,CEDAR	431.41	395.8	479.33	479.33
29041	MO	CMW	MO,CHARITON	916.63	622.55	1292.25	1292.25
29043	MO	CMW	MO,CHRISTIAN	60.91	98.8	117.5	635
29045	MO	CMW	MO,CLARK	100	110	100	100
29047	MO	CMW	MO,CLAY	296.51	284	907.64	907.64
29051	MO	CMW	MO,COLE	370.92	372.41	720	720
29053	MO	CMW	MO,COOPER	670.37	661.3	1100.31	1100.31
29055	MO	CMW	MO,CRAWFORD	100.22	11.07	285.6	285.6
29057	MO	CMW	MO,DADE	392.46	352.82	479.33	479.33
29059	MO	CMW	MO,DALLAS	898.88	873.71	1106.37	1106.37
29061	MO	CMW	MO,DAVIESS	181.1	187	250	250
29063	MO	CMW	MO,DEKALB	262.78	267.41	595	595
29065	MO	CMW	MO,DENT	11.08	22.46	11.25	15
29067	MO	CMW	MO,DOUGLAS	13.47	26.7	13.34	13.34
29069	MO	CMW	MO,DUNKLIN	641.45	688.82	1221.36	1221.36
29071	MO	CMW	MO,FRANKLIN	145.35	132.85	339.33	339.33
29073	MO	CMW	MO,GASCONADE	115.34	111.63	133.33	150
29075	MO	CMW	MO,GENTRY	127.92	95.55	186.67	186.67
29077	MO	CMW	MO,GREENE
29081	MO	CMW	MO,HARRISON	601.08	621.62	665	665
29083	MO	CMW	MO,HENRY	200.03	112.77	610	610
29085	MO	CMW	MO,HICKORY	152.14	151.63	235	235
29087	MO	CMW	MO,HOLT	669.85	629.01	951.02	951.02
29089	MO	CMW	MO,HOWARD
29091	MO	CMW	MO,HOWELL	14.65	19.63	16.25	20
29093	MO	CMW	MO,IRON	771.66	761.29	1735	1735
29095	MO	CMW	MO,JACKSON	188.2	188.32	195	195
29097	MO	CMW	MO,JASPER	397.73	456	479.33	732.14
29099	MO	CMW	MO,JEFFERSON	573.91	387.95	936.33	980.15
29101	MO	CMW	MO,JOHNSON	575.52	553.66	670	670
29105	MO	CMW	MO,LACLEDE	290.16	359.89	527.3	527.3
29107	MO	CMW	MO,LAFAYETTE	223.63	202.67	325	325
29109	MO	CMW	MO,LAWRENCE	48.02	84.83	70	70
29113	MO	CMW	MO,LINCOLN	2056.82	2102.94	2696.02	2696.02
29115	MO	CMW	MO,LINN
29117	MO	CMW	MO,LIVINGSTON	174.79	179.79	205	205
29119	MO	CMW	MO,MCDONALD	648.31	633.79	995	1003.33
29123	MO	CMW	MO,MADISON	15.1	20.37	20	20
29125	MO	CMW	MO,MARIES	73.6	99.54	157.5	157.5
29127	MO	CMW	MO,MARION	1176.21		1176.21	1176.21
29131	MO	CMW	MO,MILLER	143.85	3.67	790	790
29133	MO	CMW	MO,MISSISSIPPI	331.43	332.02	400	400
29135	MO	CMW	MO,MONITEAU	695.46	486.24	915	915
29137	MO	CMW	MO,MONROE	486.67	176.67	486.67	486.67
29139	MO	CMW	MO,MONTGOMERY	1553.74	1506.46	1960	1960
29141	MO	CMW	MO,MORGAN	536.86	575.58	1450	1450
29143	MO	CMW	MO,NEWMADRID	130.28	151.53	210	225
29145	MO	CMW	MO,NEWTON	83.54	79.48	230	230
29147	MO	CMW	MO,NODAWAY
29149	MO	CMW	MO,OREGON	10.81	21.62	15	15
29151	MO	CMW	MO,OSAGE	95.55	82.7	160	170
29153	MO	CMW	MO,OZARK	45.23	58.34	100	100
29155	MO	CMW	MO,PEMISCOT	644.36	500.09	839.97	839.97
29157	MO	CMW	MO,PERRY	2686.86	339.86	3792.92	3792.92
29159	MO	CMW	MO,PETTIS	390.86	418.15	333.75	1140
29161	MO	CMW	MO,PHELPS	164.29	74.9	670.28	670.28
29163	MO	CMW	MO,PIKE
29165	MO	CMW	MO,PLATTE	282.95	312.19	372.62	372.62
29167	MO	CMW	MO,POLK	51.87	43.16	155	175
29169	MO	CMW	MO,PULASKI	226.73	231.42	685	1824.01
29171	MO	CMW	MO,PUTNAM	1228.33	1246.67	1228.33	1228.33
29177	MO	CMW	MO,RAY	159.31	154.21	165	165
29179	MO	CMW	MO,REYNOLDS	15.63	14.37	25	25
29181	MO	CMW	MO,RIPLEY	7.45	24.46	21.67	21.67
29183	MO	CMW	MO,ST.CHARLES	768.1	842.3	929.92	1011.67
29185	MO	CMW	MO,ST.CLAIR	191.26	175.21	315	345
29186	MO	CMW	MO,STE.GENEVIEVE	80.3	129.42	65	65
29187	MO	CMW	MO,ST.FRANCOIS	107.1	45.18	194.91	194.91
29189	MO	CMW	MO,ST.LOUIS
29201	MO	CMW	MO,SCOTT	506.08		1271.55	1271.55
29203	MO	CMW	MO,SHANNON	0.01	0.01	0.01	0.01
29207	MO	CMW	MO,STODDARD	527.38	570.1	1270	1270
29209	MO	CMW	MO,STONE	98.06	83.13	140	200
29211	MO	CMW	MO,SULLIVAN	984.65	1000	984.65	984.65
29213	MO	CMW	MO,TANEY	104.28	80.5	137.08	175
29215	MO	CMW	MO,TEXAS	287.88	279.27	1275	1275
29217	MO	CMW	MO,VERNON	572.7	535.63	660	2070
29219	MO	CMW	MO,WARREN	1255	1152.67	1480	1480
29221	MO	CMW	MO,WASHINGTON	140.9	193.65	210	245
29223	MO	CMW	MO,WAYNE	168.47	15.82	486	486
29225	MO	CMW	MO,WEBSTER	14.46	21.52	26.67	55
29227	MO	CMW	MO,WORTH	111	83.11	100	215
29229	MO	CMW	MO,WRIGHT	16.67	22.39	35	95
29510	MO	CMW	MO,ST.LOUISCITY	555		555	555
30001	MT	PNW	MT,BEAVERHEAD	470.16	478.7	486.67	486.67
30003	MT	PNW	MT,BIGHORN	412.8	461.41	552.8	552.8
30005	MT	PNW	MT,BLAINE	280.01		200	340
30007	MT	PNW	MT,BROADWATER	489.53	489.53	500	500
30009	MT	PNW	MT,CARBON	197.87	91.07	1000	1000
30011	MT	PNW	MT,CARTER	170	200	170	170
30013	MT	PNW	MT,CASCADE	741.5	732.5	743.33	743.33
30015	MT	PNW	MT,CHOUTEAU	860.05	1217.67	2300	2300
30017	MT	PNW	MT,CUSTER
30019	MT	PNW	MT,DANIELS	1105.65	1064.27	1170.04	1170.04
30021	MT	PNW	MT,DAWSON	436.48	421.21	780	1800
30023	MT	PNW	MT,DEERLODGE	372.87		380	380
30025	MT	PNW	MT,FALLON	389		355	950
30027	MT	PNW	MT,FERGUS	629.2	634.4	593.33	1000
30029	MT	PNW	MT,FLATHEAD	97	93.06	123.53	150
30031	MT	PNW	MT,GALLATIN	868.18	903.05	2523.21	2523.21
30033	MT	PNW	MT,GARFIELD	1000		1000	1000
30035	MT	PNW	MT,GLACIER	79.5	156.49	133.33	133.33
30037	MT	PNW	MT,GOLDENVALLEY	373.38	400	400	400
30039	MT	PNW	MT,GRANITE	155	120	155	155
30041	MT	PNW	MT,HILL	207.36	189.72	237.5	237.5
30043	MT	PNW	MT,JEFFERSON	739.82	831.97	1600	1650
30045	MT	PNW	MT,JUDITHBASIN	566.93	595.05	1150	1150
30047	MT	PNW	MT,LAKE	257.5	429.32	350	1853.33
30049	MT	PNW	MT,LEWISANDCLARK	348.53	306.94	355.56	430
30051	MT	PNW	MT,LIBERTY	633.18	724.32	1350	1350
30053	MT	PNW	MT,LINCOLN	102.94	103.5	135	217.5
30055	MT	PNW	MT,MCCONE	800		800	800
30057	MT	PNW	MT,MADISON	583.31	576.27	750	750
30059	MT	PNW	MT,MEAGHER	198.57	206.98	200	350
30061	MT	PNW	MT,MINERAL	78.77	79.67	135	140
30063	MT	PNW	MT,MISSOULA	141.3	150.88	148.49	148.49
30065	MT	PNW	MT,MUSSELSHELL
30067	MT	PNW	MT,PARK	490.79	502.46	550	630
30069	MT	PNW	MT,PETROLEUM	1780		1780	1780
30071	MT	PNW	MT,PHILLIPS
30073	MT	PNW	MT,PONDERA	411.34	488.12	533.33	1250
30077	MT	PNW	MT,POWELL	610.35	586.4	766.67	766.67
30079	MT	PNW	MT,PRAIRIE	2150	2100	2150	2150
30081	MT	PNW	MT,RAVALLI	196.38	201.74	463.33	568.89
30083	MT	PNW	MT,RICHLAND	249.33		195	312.81
30085	MT	PNW	MT,ROOSEVELT	521.65	528.1	593.33	666.67
30087	MT	PNW	MT,ROSEBUD	1025.91	1112.71	2700	2700
30089	MT	PNW	MT,SANDERS	71.68	62.09	150	559.17
30091	MT	PNW	MT,SHERIDAN
30093	MT	PNW	MT,SILVERBOW	97.21	90.83	97.08	97.08
30095	MT	PNW	MT,STILLWATER	417.43	497.48	470	470
30097	MT	PNW	MT,SWEETGRASS	127.83	108.98	125	150
30099	MT	PNW	MT,TETON	650.31	503.22	920	1300
30101	MT	PNW	MT,TOOLE	373.61	292.14	350	1130
30103	MT	PNW	MT,TREASURE	352.5	400	352.5	352.5
30105	MT	PNW	MT,VALLEY	683.45	765.8	800	800
30107	MT	PNW	MT,WHEATLAND	956.07		1250	2366.67
30111	MT	PNW	MT,YELLOWSTONE	511.24	500.9	508.33	550
31001	NE	CMW	NE,ADAMS	349.45	349.89	350	350
31003	NE	CMW	NE,ANTELOPE	579.67	529.97	1251.5	1251.5
31007	NE	CMW	NE,BANNER	525	500	525	525
31009	NE	CMW	NE,BLAINE	305		305	305
31011	NE	CMW	NE,BOONE	770.76	755.6	1236.39	1236.39
31013	NE	CMW	NE,BOXBUTTE	727.51	870.7	746.67	746.67
31015	NE	CMW	NE,BOYD	190.87	106.16	475	475
31017	NE	CMW	NE,BROWN	298.46	268.51	310	310
31019	NE	CMW	NE,BUFFALO	1107.39	1139.28	1300	1300
31021	NE	CMW	NE,BURT	495.18	614.07	1100	1100
31023	NE	CMW	NE,BUTLER	255.05	224.59	322.5	365
31025	NE	CMW	NE,CASS	698.52	846.49	1337.88	1809.98
31027	NE	CMW	NE,CEDAR	793.18	773.56	1107.92	1327.97
31029	NE	CMW	NE,CHASE	774.13	774.13	980	980
31031	NE	CMW	NE,CHERRY	133.22	192.96	360	375
31033	NE	CMW	NE,CHEYENNE	469.96	547.33	523.33	550
31035	NE	CMW	NE,CLAY	311.21	313.02	350	350
31037	NE	CMW	NE,COLFAX	272.97	214.46	370	370
31039	NE	CMW	NE,CUMING	562.13	342.94	830.48	830.48
31041	NE	CMW	NE,CUSTER	293.78	298.91	340	340
31043	NE	CMW	NE,DAKOTA	662.68	704.56	748.33	748.33
31045	NE	CMW	NE,DAWES	462.91	474.19	485	485
31047	NE	CMW	NE,DAWSON	504.49	520.31	558.97	558.97
31049	NE	CMW	NE,DEUEL	566.59	566.59	640	640
31051	NE	CMW	NE,DIXON	670.69	704.8	1270.28	1341.29
31053	NE	CMW	NE,DODGE	828.61	728.03	890	890
31055	NE	CMW	NE,DOUGLAS	368.24	376.57	366.67	366.67
31057	NE	CMW	NE,DUNDY	1017.58	760	1080	1080
31059	NE	CMW	NE,FILLMORE	333.74	347.15	360	360
31061	NE	CMW	NE,FRANKLIN	244.12	216.15	375	395
31063	NE	CMW	NE,FRONTIER	423.47	422.68	606.67	606.67
31065	NE	CMW	NE,FURNAS	482.2	474.27	535	535
31067	NE	CMW	NE,GAGE	315.61	312.88	315	350
31069	NE	CMW	NE,GARDEN	534.65	545	545	545
31071	NE	CMW	NE,GARFIELD	949		949	949
31073	NE	CMW	NE,GOSPER	292.17	311.63	325	400
31075	NE	CMW	NE,GRANT	100	0.01	100	100
31077	NE	CMW	NE,GREELEY	171.82	212.47	285	285
31079	NE	CMW	NE,HALL	461.05	418.34	471	471
31081	NE	CMW	NE,HAMILTON	393.66	383.3	403.33	410
31083	NE	CMW	NE,HARLAN	420.74	270.76	586.25	586.25
31085	NE	CMW	NE,HAYES	725		725	725
31087	NE	CMW	NE,HITCHCOCK	1017.13	1052.05	1160	1160
31089	NE	CMW	NE,HOLT	715.4	579.59	1058.18	1058.18
31091	NE	CMW	NE,HOOKER	295	295	295	295
31093	NE	CMW	NE,HOWARD	293.66		320	320
31095	NE	CMW	NE,JEFFERSON	765.97	751	927.92	927.92
31097	NE	CMW	NE,JOHNSON	1195.84	672.17	1641.94	1641.94
31099	NE	CMW	NE,KEARNEY	545.22	529.94	643.62	643.62
31101	NE	CMW	NE,KEITH	686.49	573.97	722.5	722.5
31103	NE	CMW	NE,KEYAPAHA	293.33	250	293.33	293.33
31105	NE	CMW	NE,KIMBALL	513.11	480	686.67	750
31107	NE	CMW	NE,KNOX	626.33	631.4	1469.6	1469.6
31109	NE	CMW	NE,LANCASTER	585.46	520.73	595	595
31111	NE	CMW	NE,LINCOLN	418.31	407.65	429	429
31113	NE	CMW	NE,LOGAN	220		220	220
31119	NE	CMW	NE,MADISON	308.13	296.66	306.67	310
31121	NE	CMW	NE,MERRICK	435.53	385.63	458.33	505
31123	NE	CMW	NE,MORRILL	383.16	368.68	420	500
31125	NE	CMW	NE,NANCE	568.01	594.37	835	835
31127	NE	CMW	NE,NEMAHA	573.93	311.74	951.67	951.67
31129	NE	CMW	NE,NUCKOLLS	710.68	617.56	806.2	933.33
31131	NE	CMW	NE,OTOE	954.19	570.46	1330	1330
31133	NE	CMW	NE,PAWNEE	286.41	273.43	380	380
31135	NE	CMW	NE,PERKINS	580.22	587.57	615	615
31137	NE	CMW	NE,PHELPS	1030.26	1100.5	1247.08	1247.08
31139	NE	CMW	NE,PIERCE	257.89	246.08	322.22	322.22
31141	NE	CMW	NE,PLATTE	763.58	899.33	803.33	803.33
31143	NE	CMW	NE,POLK	414.31	383.45	839.73	839.73
31145	NE	CMW	NE,REDWILLOW	889.19	896.5	1000	1000
31147	NE	CMW	NE,RICHARDSON	589.77	583.64	708.75	710
31149	NE	CMW	NE,ROCK
31151	NE	CMW	NE,SALINE	233.46	233.14	285	306.67
31153	NE	CMW	NE,SARPY	898.68	414.7	996.67	996.67
31155	NE	CMW	NE,SAUNDERS	530	404.83	1072.5	1072.5
31157	NE	CMW	NE,SCOTTSBLUFF	467.94	443.32	741.67	741.67
31159	NE	CMW	NE,SEWARD	745.06	692.12	905.51	1287.92
31161	NE	CMW	NE,SHERIDAN	572.32		640	640
31163	NE	CMW	NE,SHERMAN	226.93	229.31	250	285
31165	NE	CMW	NE,SIOUX	300		300	300
31167	NE	CMW	NE,STANTON	166.68	0.01	330	330
31169	NE	CMW	NE,THAYER	180.81	193.97	330	330
31171	NE	CMW	NE,THOMAS	0.01		0.01	0.01
31173	NE	CMW	NE,THURSTON	788.23	1136.36	1560	1560
31175	NE	CMW	NE,VALLEY	162.99	152.34	240	240
31177	NE	CMW	NE,WASHINGTON	569.72	490.87	642.4	642.4
31179	NE	CMW	NE,WAYNE	1092.87	1029	1225.56	1225.56
31181	NE	CMW	NE,WEBSTER	628.14	524.81	1189.25	1189.25
31183	NE	CMW	NE,WHEELER	106.24		230	230
31185	NE	CMW	NE,YORK	324.24	327.17	330	345
32001	NV	SW	NV,CHURCHILL	625.47	603.96	775	800
32003	NV	SW	NV,CLARK	533.08	525.06	669.57	669.57
32005	NV	SW	NV,DOUGLAS	426.63	375.62	1307.6	1516.67
32007	NV	SW	NV,ELKO	265.76	287.95	483.33	483.33
32009	NV	SW	NV,ESMERALDA	1161.17	878.28	1633.33	1633.33
32011	NV	SW	NV,EUREKA	202.51	177.44	500	500
32013	NV	SW	NV,HUMBOLDT	246.63	240.25	241.67	255.56
32015	NV	SW	NV,LANDER	488.86	405.46	543.33	543.33
32017	NV	SW	NV,LINCOLN	1139.82	1045.89	1583.33	1583.33
32019	NV	SW	NV,LYON	208.87	262.37	455.83	455.83
32021	NV	SW	NV,MINERAL	573.73	585.18	1000	1112.5
32023	NV	SW	NV,NYE	367.98	340.92	600	2155
32027	NV	SW	NV,PERSHING	37.61	46.29	37.5	37.5
32029	NV	SW	NV,STOREY	111.97	95.97	233.33	233.33
32031	NV	SW	NV,WASHOE	34.96	36.26	67.86	247.5
32033	NV	SW	NV,WHITEPINE	118.39	114.8	137.29	137.29
32510	NV	SW	NV,CARSONCITY	927.59	916.49	932.33	932.33
33001	NH	NE	NH,BELKNAP	331.43	312.56	925.83	925.83
33003	NH	NE	NH,CARROLL	724.71	710.96	1566.67	2635
33005	NH	NE	NH,CHESHIRE	76.06	79.41	72	300
33007	NH	NE	NH,COOS	116.61	85.86	306	306
33009	NH	NE	NH,GRAFTON	377.07	387.02	775	883.33
33011	NH	NE	NH,HILLSBOROUGH	32.85	25.69	0.01	20.01
33013	NH	NE	NH,MERRIMACK	81.31	83.03	75	250
33015	NH	NE	NH,ROCKINGHAM	109.4	86.92	177.69	400
33017	NH	NE	NH,STRAFFORD	375.17	455.9	1210	1210
33019	NH	NE	NH,SULLIVAN	185.14	151.1	1250	1250
34001	NJ	MA	NJ,ATLANTIC	214.71	275.78	484.17	484.17
34003	NJ	MA	NJ,BERGEN	24.52	22.04	28.34	28.34
34005	NJ	MA	NJ,BURLINGTON	167.62	180.55	343	1347.5
34007	NJ	MA	NJ,CAMDEN	78.79	70.09	156.25	262.03
34009	NJ	MA	NJ,CAPEMAY	77.21	67.54	189.06	189.06
34011	NJ	MA	NJ,CUMBERLAND	61.33	74.6	253.61	253.61
34013	NJ	MA	NJ,ESSEX	37.62	38.39	57.51	57.51
34015	NJ	MA	NJ,GLOUCESTER	645.38	628.32	993.2	993.2
34017	NJ	MA	NJ,HUDSON	35.67	30.12	56.67	56.67
34019	NJ	MA	NJ,HUNTERDON	49.57	51.65	57.51	57.51
34021	NJ	MA	NJ,MERCER	657.84	738.2	724.17	724.17
34023	NJ	MA	NJ,MIDDLESEX	89.12	87.98	332.33	461.11
34025	NJ	MA	NJ,MONMOUTH	191.85	188.66	230.65	850.06
34027	NJ	MA	NJ,MORRIS	47.22	43.1	100	155.01
34029	NJ	MA	NJ,OCEAN	106.39	99.33	230.65	230.65
34031	NJ	MA	NJ,PASSAIC	39	22.9	57.51	57.51
34033	NJ	MA	NJ,SALEM	393.69	343.19	726.25	1817.5
34035	NJ	MA	NJ,SOMERSET	114.42	139.95	332.33	332.33
34037	NJ	MA	NJ,SUSSEX	107.4	114.73	346.67	346.67
34039	NJ	MA	NJ,UNION	55.34	54.25	57.51	57.51
34041	NJ	MA	NJ,WARREN	46.27	47.99	57.51	57.51
35001	NM	SW	NM,BERNALILLO	631.94	648.85	653.72	653.72
35003	NM	SW	NM,CATRON	576.6	568.79	1145	1145
35005	NM	SW	NM,CHAVES	687.66	778.26	725	900
35006	NM	SW	NM,CIBOLA	547.33		575	664
35007	NM	SW	NM,COLFAX	301.58	260.5	480	480
35009	NM	SW	NM,CURRY	2051.01	2026.66	2077.78	2077.78
35011	NM	SW	NM,DEBACA	2190	2220	2190	2190
35013	NM	SW	NM,DOÑAANA	616.26	596.3	1053.33	1185.28
35015	NM	SW	NM,EDDY	638.38	670.76	912.5	912.5
35017	NM	SW	NM,GRANT	1075.08	1418.16	1237.5	1237.5
35019	NM	SW	NM,GUADALUPE	495.55	515.52	2770	2770
35021	NM	SW	NM,HARDING	1800.59	1842.35	1850	1850
35023	NM	SW	NM,HIDALGO	4571.75	4472.43	4628.19	5276.67
35025	NM	SW	NM,LEA	1006.88	1037.8	1155	1155
35027	NM	SW	NM,LINCOLN	365.91	365.11	395	940
35028	NM	SW	NM,LOSALAMOS	302.5	312.5	302.5	302.5
35029	NM	SW	NM,LUNA	1927.27		2150	2150
35031	NM	SW	NM,MCKINLEY	657.03	596.34	983.33	983.33
35033	NM	SW	NM,MORA	722.54	666.88	787.5	4082
35035	NM	SW	NM,OTERO	270.82	272.01	330	450
35037	NM	SW	NM,QUAY	917.85	860.12	1036.67	1036.67
35039	NM	SW	NM,RIOARRIBA	1782.47	1660.41	3015.33	3015.33
35041	NM	SW	NM,ROOSEVELT	2586.07	2848.76	2581.11	2581.11
35043	NM	SW	NM,SANDOVAL	666	737.68	726.41	726.41
35045	NM	SW	NM,SANJUAN	515.72	452.41	604.58	893.12
35047	NM	SW	NM,SANMIGUEL	423.26	407.02	400	740
35049	NM	SW	NM,SANTAFE	282.6	328.17	491.67	775
35051	NM	SW	NM,SIERRA	1096.21	1059.61	1981.25	2065
35053	NM	SW	NM,SOCORRO	807.23	571.1	1630	1630
35055	NM	SW	NM,TAOS	643.72	576.52	822.5	3870
35057	NM	SW	NM,TORRANCE	550.78	546.41	916.67	916.67
35059	NM	SW	NM,UNION	712.65	681.49	715	720
35061	NM	SW	NM,VALENCIA	798.96	810.95	1205	1205
36001	NY	MA	NY,ALBANY	14.73	0.89	128.34	128.34
36003	NY	MA	NY,ALLEGANY	56.45	44.22	150	200
36007	NY	MA	NY,BROOME	122.75	147.54	200	200
36009	NY	MA	NY,CATTARAUGUS	140.23		612.5	612.5
36011	NY	MA	NY,CAYUGA	89.84	95.3	100	200
36013	NY	MA	NY,CHAUTAUQUA	44.37	51.44	64	125
36015	NY	MA	NY,CHEMUNG	16.24	31.04	135.01	135.01
36017	NY	MA	NY,CHENANGO	541.35	404.56	1345	1345
36019	NY	MA	NY,CLINTON	85.24	34.41	200	210
36021	NY	MA	NY,COLUMBIA	0.58	0.06	0.01	0.01
36023	NY	MA	NY,CORTLAND	1.45	2.07	0.01	0.01
36025	NY	MA	NY,DELAWARE	112.25	203.19	400	520
36027	NY	MA	NY,DUTCHESS	20.85	15.21	93.75	93.75
36029	NY	MA	NY,ERIE
36031	NY	MA	NY,ESSEX	22.03	27.39	58.34	141.67
36033	NY	MA	NY,FRANKLIN	47.45	45.49	36.67	200
36035	NY	MA	NY,FULTON	20	10.02	113.34	113.34
36037	NY	MA	NY,GENESEE
36039	NY	MA	NY,GREENE	67.17	75.88	291.67	317.5
36041	NY	MA	NY,HAMILTON	111.49	104.29	400	400
36043	NY	MA	NY,HERKIMER	90.4	107.39	166.67	166.67
36045	NY	MA	NY,JEFFERSON	665.89	727.45	997.12	997.12
36049	NY	MA	NY,LEWIS	107	243.84	150	150
36051	NY	MA	NY,LIVINGSTON	8.4	4.13	0.01	0.01
36053	NY	MA	NY,MADISON	43.96	80.32	90	90
36055	NY	MA	NY,MONROE
36057	NY	MA	NY,MONTGOMERY	18.55	18.03	0.01	38.34
36059	NY	MA	NY,NASSAU	3.67	3.84	3.78	3.78
36065	NY	MA	NY,ONEIDA	501.32	607.3	558	558
36067	NY	MA	NY,ONONDAGA
36069	NY	MA	NY,ONTARIO
36071	NY	MA	NY,ORANGE	62.84	74.55	91.67	407.5
36073	NY	MA	NY,ORLEANS
36075	NY	MA	NY,OSWEGO	24.52	2.78	35.01	35.01
36077	NY	MA	NY,OTSEGO	125.31	149.83	666.67	666.67
36079	NY	MA	NY,PUTNAM	27.17	12.67	100.01	156.67
36083	NY	MA	NY,RENSSELAER
36087	NY	MA	NY,ROCKLAND	30.3	20.89	24.71	24.71
36089	NY	MA	NY,ST.LAWRENCE	155.21	95.84	300	500
36091	NY	MA	NY,SARATOGA	122.55	178.49	220.01	220.01
36093	NY	MA	NY,SCHENECTADY	381.23	346.09	616.67	616.67
36095	NY	MA	NY,SCHOHARIE	993.89	324.75	1530	1530
36097	NY	MA	NY,SCHUYLER	14.56	21.14	21.67	100
36099	NY	MA	NY,SENECA	98.93	118.8	113.33	113.33
36101	NY	MA	NY,STEUBEN	136.29	96.08	500	1365.67
36105	NY	MA	NY,SULLIVAN	128.4	103.9	660	660
36107	NY	MA	NY,TIOGA	1.03	0.01	0.01	0.01
36109	NY	MA	NY,TOMPKINS	173.5	182.26	180	180
36111	NY	MA	NY,ULSTER	39.52	38.66	25.01	90
36113	NY	MA	NY,WARREN	67.37	86.67	91.67	91.67
36115	NY	MA	NY,WASHINGTON	150.27	158.78	410.11	410.11
36117	NY	MA	NY,WAYNE	395.75	436.64	1470.78	1470.78
36119	NY	MA	NY,WESTCHESTER	238.36	207.91	620	620
36121	NY	MA	NY,WYOMING	372.05	534.89	631.34	631.34
36123	NY	MA	NY,YATES
37001	NC	SE	NC,ALAMANCE	792.74	770.34	860	860
37003	NC	SE	NC,ALEXANDER
37005	NC	SE	NC,ALLEGHANY	6.38	8.23	10.78	10.78
37007	NC	SE	NC,ANSON	706	565	706	706
37009	NC	SE	NC,ASHE	33.2	27.72	100	100
37011	NC	SE	NC,AVERY	44.41	61.04	91.67	216.67
37013	NC	SE	NC,BEAUFORT	535.64	572.67	1500	1500
37015	NC	SE	NC,BERTIE	1504.36	1456.25	2300	2300
37017	NC	SE	NC,BLADEN	149.05	147.4	330	382.5
37019	NC	SE	NC,BRUNSWICK
37021	NC	SE	NC,BUNCOMBE	561.42	474.41	668.33	668.33
37023	NC	SE	NC,BURKE	531.57	346.58	545	545
37025	NC	SE	NC,CABARRUS
37027	NC	SE	NC,CALDWELL	654.28	710.36	675	675
37029	NC	SE	NC,CAMDEN	127	127	250	250
37031	NC	SE	NC,CARTERET	376.82	502.1	1250	1250
37033	NC	SE	NC,CASWELL	610.76	656.44	1990	1990
37035	NC	SE	NC,CATAWBA	353.43	254.7	541.67	690
37037	NC	SE	NC,CHATHAM	645.03	733.82	788	788
37039	NC	SE	NC,CHEROKEE	65.86	1.18	142.01	142.01
37041	NC	SE	NC,CHOWAN	257.68	347.06	577.5	577.5
37043	NC	SE	NC,CLAY	117.7	117.06	125	182.5
37045	NC	SE	NC,CLEVELAND	429.82	305.74	680	680
37047	NC	SE	NC,COLUMBUS	269.96	327.16	698.06	698.06
37049	NC	SE	NC,CRAVEN	940.43	932.17	2556	2556
37051	NC	SE	NC,CUMBERLAND	659.48	619.55	742.5	742.5
37053	NC	SE	NC,CURRITUCK	17.69	36.82	33.34	100
37055	NC	SE	NC,DARE
37057	NC	SE	NC,DAVIDSON	596.1	896.08	588.33	588.33
37059	NC	SE	NC,DAVIE	794.75	807.92	830	830
37061	NC	SE	NC,DUPLIN	79.91	76.42	145.24	145.24
37063	NC	SE	NC,DURHAM
37065	NC	SE	NC,EDGECOMBE
37067	NC	SE	NC,FORSYTH
37069	NC	SE	NC,FRANKLIN	483.47	435.23	866	866
37071	NC	SE	NC,GASTON	590.38	521.8	691.67	1107.5
37073	NC	SE	NC,GATES	2500	2800	2500	2500
37075	NC	SE	NC,GRAHAM	13.55	22.34	41.67	41.67
37077	NC	SE	NC,GRANVILLE	44.35	1.68	44.01	44.01
37079	NC	SE	NC,GREENE	247.86	191.46	341.33	341.33
37081	NC	SE	NC,GUILFORD	631.73	741.15	644.17	644.17
37083	NC	SE	NC,HALIFAX	1.81	1.81	0.01	0.01
37085	NC	SE	NC,HARNETT	675.54	472.69	671.67	671.67
37087	NC	SE	NC,HAYWOOD	45.63	74.83	33.34	275
37089	NC	SE	NC,HENDERSON
37091	NC	SE	NC,HERTFORD	844.04	884.58	1510	1510
37093	NC	SE	NC,HOKE	50.65	6.23	54.17	54.17
37095	NC	SE	NC,HYDE	59.09	50.98	63.75	63.75
37097	NC	SE	NC,IREDELL	173.54	189.57	370	386.88
37099	NC	SE	NC,JACKSON	158.91	291.15	436.67	436.67
37101	NC	SE	NC,JOHNSTON	437.83	611.68	560	560
37103	NC	SE	NC,JONES	162.53		240	245
37105	NC	SE	NC,LEE	628.07	469.43	686.67	686.67
37107	NC	SE	NC,LENOIR	479.25	419.41	622.5	622.5
37109	NC	SE	NC,LINCOLN
37111	NC	SE	NC,MCDOWELL	699.66	699.58	1023.33	1023.33
37113	NC	SE	NC,MACON	13.33	17.85	80	92.34
37115	NC	SE	NC,MADISON	115.46	33.02	350	350
37117	NC	SE	NC,MARTIN	1173.67	1185.47	1555	1750
37119	NC	SE	NC,MECKLENBURG
37121	NC	SE	NC,MITCHELL	16.93	4.31	11.12	105.84
37123	NC	SE	NC,MONTGOMERY	473.64	448.71	475	475
37125	NC	SE	NC,MOORE	501.5	747.25	1390	1390
37127	NC	SE	NC,NASH	27.2	57.59	35	50
37129	NC	SE	NC,NEWHANOVER	131.35	125.59	160	160.83
37131	NC	SE	NC,NORTHAMPTON	463.22	318.39	850	1750
37133	NC	SE	NC,ONSLOW	698.28	626.04	870	870
37135	NC	SE	NC,ORANGE	106.81	173.67	953.89	953.89
37137	NC	SE	NC,PAMLICO	593.04	582.32	611.11	611.11
37141	NC	SE	NC,PENDER	312.98	358.7	1400	1400
37143	NC	SE	NC,PERQUIMANS	121.32	89.94	126.67	126.67
37145	NC	SE	NC,PERSON
37147	NC	SE	NC,PITT	1004.45	1034.48	1453.21	1453.21
37149	NC	SE	NC,POLK	98.62	53.26	340	340
37151	NC	SE	NC,RANDOLPH	68.73	71.3	82.5	115
37153	NC	SE	NC,RICHMOND	647.73	606.09	1161.67	1161.67
37155	NC	SE	NC,ROBESON	560.2	517.72	780	886.67
37157	NC	SE	NC,ROCKINGHAM	509.48	677.01	648.89	648.89
37159	NC	SE	NC,ROWAN	507.14	393.27	601.67	601.67
37161	NC	SE	NC,RUTHERFORD	570.27	698.89	905.42	943.33
37163	NC	SE	NC,SAMPSON	474.4	417.1	625	625
37165	NC	SE	NC,SCOTLAND
37167	NC	SE	NC,STANLY	554.08	410.33	610	610
37169	NC	SE	NC,STOKES
37171	NC	SE	NC,SURRY	274.14	368.89	658.33	658.33
37173	NC	SE	NC,SWAIN	287.49	562.9	436.67	436.67
37175	NC	SE	NC,TRANSYLVANIA	540.27	353.21	1301.67	1301.67
37177	NC	SE	NC,TYRRELL	155	0.01	155	155
37179	NC	SE	NC,UNION
37181	NC	SE	NC,VANCE
37183	NC	SE	NC,WAKE	173.44		367.09	635
37185	NC	SE	NC,WARREN
37187	NC	SE	NC,WASHINGTON	648.63	760	710	1000
37189	NC	SE	NC,WATAUGA	47.34	32.7	153.34	153.34
37191	NC	SE	NC,WAYNE	752.91	867.12	1375	1375
37193	NC	SE	NC,WILKES	490.17	677.21	506.67	506.67
37195	NC	SE	NC,WILSON
37197	NC	SE	NC,YADKIN	467.98	900.88	1142	1142
37199	NC	SE	NC,YANCEY	20.4	48.39	45	45
38003	ND	CMW	ND,BARNES	1261.12	1261.12	1270	1270
38005	ND	CMW	ND,BENSON	1161.97	1161.97	1410	1410
38007	ND	CMW	ND,BILLINGS	1420		1420	1420
38009	ND	CMW	ND,BOTTINEAU	911.31	911.31	1440	1440
38011	ND	CMW	ND,BOWMAN	1828.37		1918	1918
38013	ND	CMW	ND,BURKE	604.97		1400	1400
38015	ND	CMW	ND,BURLEIGH	409.59	410	410	410
38017	ND	CMW	ND,CASS	1205.45	1201.41	1278.75	1278.75
38019	ND	CMW	ND,CAVALIER	1390	1390	1390	1390
38021	ND	CMW	ND,DICKEY	271.63	262.07	360	360
38023	ND	CMW	ND,DIVIDE
38025	ND	CMW	ND,DUNN	345	300	345	345
38027	ND	CMW	ND,EDDY
38029	ND	CMW	ND,EMMONS	443.37	443.37	280	2190
38033	ND	CMW	ND,GOLDENVALLEY
38035	ND	CMW	ND,GRANDFORKS	1398.54	1398.54	1410	1410
38037	ND	CMW	ND,GRANT
38039	ND	CMW	ND,GRIGGS	1276.5	1276.5	1420	1420
38043	ND	CMW	ND,KIDDER	1489.06	1471.07	1640	1640
38045	ND	CMW	ND,LAMOURE
38047	ND	CMW	ND,LOGAN	200	200	200	200
38049	ND	CMW	ND,MCHENRY	153.46	153.46	240	250
38051	ND	CMW	ND,MCINTOSH	1056.32	1056.32	1240	1240
38053	ND	CMW	ND,MCKENZIE	2012.55		2935	2935
38055	ND	CMW	ND,MCLEAN	788.69	800.75	1220	1220
38057	ND	CMW	ND,MERCER
38061	ND	CMW	ND,MOUNTRAIL	1291.7	1379.13	1460	1460
38063	ND	CMW	ND,NELSON	1197.45	1197.45	1220	1220
38065	ND	CMW	ND,OLIVER	1764.04		1890	1890
38067	ND	CMW	ND,PEMBINA	1411.12	1411.12	1410	1430
38069	ND	CMW	ND,PIERCE
38071	ND	CMW	ND,RAMSEY	1360	1360	1360	1360
38073	ND	CMW	ND,RANSOM	1230	1230	1230	1230
38075	ND	CMW	ND,RENVILLE
38077	ND	CMW	ND,RICHLAND
38079	ND	CMW	ND,ROLETTE	292.53	292.53	520	520
38081	ND	CMW	ND,SARGENT	823.58	820.36	1370	1370
38083	ND	CMW	ND,SHERIDAN
38085	ND	CMW	ND,SIOUX	1317.23	1320.56	1299.17	1299.17
38087	ND	CMW	ND,SLOPE	130		130	130
38089	ND	CMW	ND,STARK	1210	1210	1210	1210
38093	ND	CMW	ND,STUTSMAN
38095	ND	CMW	ND,TOWNER	1210	1210	1210	1210
38097	ND	CMW	ND,TRAILL	1440	1440	1440	1440
38099	ND	CMW	ND,WALSH	1269.21	1244.54	1450	1450
38101	ND	CMW	ND,WARD	1315.15	1420	1420	1420
38103	ND	CMW	ND,WELLS	1237.11	1237.11	1230	1230
38105	ND	CMW	ND,WILLIAMS	1210.1	1220	1220	1360
39001	OH	EMW	OH,ADAMS
39003	OH	EMW	OH,ALLEN
39005	OH	EMW	OH,ASHLAND	71.51	96.64	325	385
39007	OH	EMW	OH,ASHTABULA
39009	OH	EMW	OH,ATHENS
39011	OH	EMW	OH,AUGLAIZE	951.88	661.42	1640	1640
39013	OH	EMW	OH,BELMONT
39015	OH	EMW	OH,BROWN	536.4	850.47	580	580
39017	OH	EMW	OH,BUTLER
39019	OH	EMW	OH,CARROLL	218.85	234.76	302.5	380
39021	OH	EMW	OH,CHAMPAIGN	537.79	513.97	1607.5	1607.5
39023	OH	EMW	OH,CLARK	278.42	89.13	1380	1380
39025	OH	EMW	OH,CLERMONT
39027	OH	EMW	OH,CLINTON	204.47	213.17	1225	1225
39029	OH	EMW	OH,COLUMBIANA
39031	OH	EMW	OH,COSHOCTON	17.11	21.1	43.34	105
39033	OH	EMW	OH,CRAWFORD	372.61	298.86	351.67	998
39035	OH	EMW	OH,CUYAHOGA
39037	OH	EMW	OH,DARKE	338.63	301.78	830	920
39039	OH	EMW	OH,DEFIANCE	1120.29	1125.18	1130	1130
39041	OH	EMW	OH,DELAWARE
39043	OH	EMW	OH,ERIE
39045	OH	EMW	OH,FAIRFIELD	298.84	389.55	1080	1830
39047	OH	EMW	OH,FAYETTE	486.98	403.35	1525	1525
39049	OH	EMW	OH,FRANKLIN
39051	OH	EMW	OH,FULTON
39053	OH	EMW	OH,GALLIA
39055	OH	EMW	OH,GEAUGA	152.21	141.95	485	485
39057	OH	EMW	OH,GREENE	260.16	230.96	685	685
39059	OH	EMW	OH,GUERNSEY
39061	OH	EMW	OH,HAMILTON
39063	OH	EMW	OH,HANCOCK
39065	OH	EMW	OH,HARDIN	1266.2	1327.94	1835	1970
39067	OH	EMW	OH,HARRISON	269.07	296.85	505	505
39069	OH	EMW	OH,HENRY	1598.82	1774.08	2480	2480
39071	OH	EMW	OH,HIGHLAND	198.79	283.99	745	745
39073	OH	EMW	OH,HOCKING
39075	OH	EMW	OH,HOLMES	173.72	275.29	335	335
39077	OH	EMW	OH,HURON
39079	OH	EMW	OH,JACKSON	711.18	714.74	1100	1100
39081	OH	EMW	OH,JEFFERSON
39083	OH	EMW	OH,KNOX	561.45	338.49	1555	1555
39085	OH	EMW	OH,LAKE
39087	OH	EMW	OH,LAWRENCE
39089	OH	EMW	OH,LICKING	829.53	828.18	1211.67	1390
39091	OH	EMW	OH,LOGAN	623.49	649.34	1340	1455
39093	OH	EMW	OH,LORAIN
39095	OH	EMW	OH,LUCAS
39097	OH	EMW	OH,MADISON	1143.63	984.3	1750	1750
39099	OH	EMW	OH,MAHONING
39101	OH	EMW	OH,MARION
39103	OH	EMW	OH,MEDINA
39105	OH	EMW	OH,MEIGS	758.57	968.6	1320	1320
39107	OH	EMW	OH,MERCER	607.82	587.89	1290	1475
39109	OH	EMW	OH,MIAMI	341.79	452.5	355	355
39111	OH	EMW	OH,MONROE	61.24	122.47	115	115
39113	OH	EMW	OH,MONTGOMERY
39115	OH	EMW	OH,MORGAN	200.72	100.74	370	370
39117	OH	EMW	OH,MORROW	925.28	927.05	1275	1275
39119	OH	EMW	OH,MUSKINGUM
39123	OH	EMW	OH,OTTAWA	498.66	530.95	1830	1830
39125	OH	EMW	OH,PAULDING	1770.15	1755.46	2250	2250
39127	OH	EMW	OH,PERRY
39129	OH	EMW	OH,PICKAWAY	859.2	962.99	1085	1470
39131	OH	EMW	OH,PIKE	58.49	29.91	250	250
39133	OH	EMW	OH,PORTAGE	147.02		215	270
39135	OH	EMW	OH,PREBLE	896.59	976.76	1170	1325
39137	OH	EMW	OH,PUTNAM	1579.59	1559.48	2330	2330
39139	OH	EMW	OH,RICHLAND	84.83	55.7	133.33	150
39141	OH	EMW	OH,ROSS	314.68	300.42	290	290
39143	OH	EMW	OH,SANDUSKY
39147	OH	EMW	OH,SENECA
39149	OH	EMW	OH,SHELBY	1216.72	1189.63	1506.67	1685
39151	OH	EMW	OH,STARK
39153	OH	EMW	OH,SUMMIT
39155	OH	EMW	OH,TRUMBULL
39157	OH	EMW	OH,TUSCARAWAS	139.35	36.6	310	615
39159	OH	EMW	OH,UNION	1386.14	1239.66	1425	1425
39161	OH	EMW	OH,VANWERT
39163	OH	EMW	OH,VINTON	457.05	529.34	510	510
39165	OH	EMW	OH,WARREN	669.89	673.52	1750	1750
39167	OH	EMW	OH,WASHINGTON	223.02	489.3	475	475
39169	OH	EMW	OH,WAYNE	129.39	149.64	155	510
39171	OH	EMW	OH,WILLIAMS	1000.72	980.59	1220	1220
39173	OH	EMW	OH,WOOD
39175	OH	EMW	OH,WYANDOT	716.93	782.69	1540	1540
40001	OK	SE	OK,ADAIR
40003	OK	SE	OK,ALFALFA	162.22	0.01	410	410
40005	OK	SE	OK,ATOKA	6.04	0.01	50	50
40007	OK	SE	OK,BEAVER	832.7		1910	1910
40009	OK	SE	OK,BECKHAM	641.73	747.9	1215	1215
40011	OK	SE	OK,BLAINE	171.08		273.33	273.33
40013	OK	SE	OK,BRYAN	39.99	0.01	60	60
40015	OK	SE	OK,CADDO	53.78	0.01	135	135
40017	OK	SE	OK,CANADIAN	438.71	497.67	585	585
40019	OK	SE	OK,CARTER	538.16	469.61	1271.67	1271.67
40021	OK	SE	OK,CHEROKEE	12.67	0.01	25.01	100
40023	OK	SE	OK,CHOCTAW	70.85	52.99	323.34	323.34
40025	OK	SE	OK,CIMARRON	1221.69		2030	2030
40027	OK	SE	OK,CLEVELAND	550.76	1140.57	705	705
40029	OK	SE	OK,COAL	863.03	850	943.34	943.34
40031	OK	SE	OK,COMANCHE
40033	OK	SE	OK,COTTON	423.77		914	914
40035	OK	SE	OK,CRAIG	333.67		1310	1310
40037	OK	SE	OK,CREEK	217.81		400	400
40039	OK	SE	OK,CUSTER	299.14		320	320
40041	OK	SE	OK,DELAWARE	476.62		1150	1700
40043	OK	SE	OK,DEWEY	135.1		220	220
40045	OK	SE	OK,ELLIS	177.4		330	330
40047	OK	SE	OK,GARFIELD
40049	OK	SE	OK,GARVIN	96.57	0.01	143.34	200
40051	OK	SE	OK,GRADY	187.97	200.63	250	250
40053	OK	SE	OK,GRANT	405.07		572.5	572.5
40055	OK	SE	OK,GREER	255.24		270	270
40057	OK	SE	OK,HARMON	385.13	0.01	550	550
40059	OK	SE	OK,HARPER	524.93	590.86	696.11	696.11
40061	OK	SE	OK,HASKELL	115.49	507.5	315.42	315.42
40063	OK	SE	OK,HUGHES	81.68		130	130
40065	OK	SE	OK,JACKSON
40067	OK	SE	OK,JEFFERSON	555.56		1163.33	1163.33
40069	OK	SE	OK,JOHNSTON	15.92	0.01	46.67	46.67
40071	OK	SE	OK,KAY	518.96		680	680
40073	OK	SE	OK,KINGFISHER	299.09		500	500
40075	OK	SE	OK,KIOWA	81.11	0.01	170	170
40077	OK	SE	OK,LATIMER	63.75	0.01	171.67	215
40079	OK	SE	OK,LEFLORE	1093.41	1242.38	1215	1215
40081	OK	SE	OK,LINCOLN	211.06	100	590	590
40083	OK	SE	OK,LOGAN	301.73	271.23	534.22	534.22
40085	OK	SE	OK,LOVE	421.42		560	560
40087	OK	SE	OK,MCCLAIN	175.15	42.07	305	350
40089	OK	SE	OK,MCCURTAIN	6.23	0.01	25.01	25.01
40091	OK	SE	OK,MCINTOSH	157.29	49.07	255	255
40093	OK	SE	OK,MAJOR	452.71	731.37	650	650
40095	OK	SE	OK,MARSHALL	505.57	1324.29	540	540
40097	OK	SE	OK,MAYES	87.99		140	230
40099	OK	SE	OK,MURRAY	59.81	0.01	105	105
40101	OK	SE	OK,MUSKOGEE	329.48		665.56	665.56
40103	OK	SE	OK,NOBLE
40105	OK	SE	OK,NOWATA	521.28	511.51	526.16	526.16
40107	OK	SE	OK,OKFUSKEE	379.82	381.32	517.92	517.92
40109	OK	SE	OK,OKLAHOMA	136.42	71.03	220	275
40111	OK	SE	OK,OKMULGEE	11.34	0.01	60	120
40113	OK	SE	OK,OSAGE	160.56		240	240
40115	OK	SE	OK,OTTAWA	143.86	24.04	635	710
40117	OK	SE	OK,PAWNEE	70.16	0.01	170	170
40119	OK	SE	OK,PAYNE	593.23	640.15	654.68	654.68
40121	OK	SE	OK,PITTSBURG	145.82	0.01	660	660
40123	OK	SE	OK,PONTOTOC
40125	OK	SE	OK,POTTAWATOMIE	253.84		320	320
40127	OK	SE	OK,PUSHMATAHA	0.01	0.01	0.01	0.01
40129	OK	SE	OK,ROGERMILLS	169.97	166.11	440	440
40131	OK	SE	OK,ROGERS	115.12	145	200	200
40133	OK	SE	OK,SEMINOLE	687.2	859.35	2654.58	2654.58
40135	OK	SE	OK,SEQUOYAH	16.97		100	100
40137	OK	SE	OK,STEPHENS	196.11	67.87	465	465
40139	OK	SE	OK,TEXAS	1654.52	1868.87	1870	1916.67
40141	OK	SE	OK,TILLMAN	311.49	158.96	518.33	860
40143	OK	SE	OK,TULSA	728.99	801.31	920	920
40145	OK	SE	OK,WAGONER	154.81	0.01	200	200
40147	OK	SE	OK,WASHINGTON
40149	OK	SE	OK,WASHITA	260.05		330	420
40151	OK	SE	OK,WOODS	270		270	270
40153	OK	SE	OK,WOODWARD	68.78	0.01	96.67	100
41001	OR	PNW	OR,BAKER	29.92		0.01	230
41003	OR	PNW	OR,BENTON
41005	OR	PNW	OR,CLACKAMAS	27.38	25.74	161.26	161.26
41007	OR	PNW	OR,CLATSOP	22.32		170	170
41009	OR	PNW	OR,COLUMBIA	1.22	0.71	0.01	0.01
41011	OR	PNW	OR,COOS	49.27		95	95
41013	OR	PNW	OR,CROOK	379.74	358.26	356.67	655.83
41015	OR	PNW	OR,CURRY	24.91		110	110
41017	OR	PNW	OR,DESCHUTES	166.89	141.78	242.67	243.33
41019	OR	PNW	OR,DOUGLAS	20.08	24.41	50	60
41021	OR	PNW	OR,GILLIAM	900.1	958.77	1400	1400
41023	OR	PNW	OR,GRANT	143.51	160.94	445	445
41025	OR	PNW	OR,HARNEY	176.95	306	235	235
41027	OR	PNW	OR,HOODRIVER	0.01	0.01	0.01	0.01
41029	OR	PNW	OR,JACKSON	9.38	7.14	0.01	0.01
41031	OR	PNW	OR,JEFFERSON	202.76	202.76	380	380
41033	OR	PNW	OR,JOSEPHINE	19.75	4.12	16.67	16.67
41035	OR	PNW	OR,KLAMATH	234.69	250.68	266.43	266.43
41037	OR	PNW	OR,LAKE	455.2	463.77	535	535
41039	OR	PNW	OR,LANE	37.65	55.52	54.11	54.11
41041	OR	PNW	OR,LINCOLN	73.56	0.41	100.01	100.01
41043	OR	PNW	OR,LINN	305.38	0.01	425	425
41045	OR	PNW	OR,MALHEUR	481.16	427.27	665	665
41047	OR	PNW	OR,MARION	16.43	22.78	72.23	80
41049	OR	PNW	OR,MORROW	370.18	348.06	470	560
41051	OR	PNW	OR,MULTNOMAH	63.86	64.32	100.01	100.01
41053	OR	PNW	OR,POLK	111.63		168.34	200
41055	OR	PNW	OR,SHERMAN	543.62	579.62	740	740
41057	OR	PNW	OR,TILLAMOOK	91.12	109.12	0.01	0.01
41059	OR	PNW	OR,UMATILLA	732.12	575.7	1985	1985
41061	OR	PNW	OR,UNION	198.92		270	428.33
41063	OR	PNW	OR,WALLOWA	10.73	24.2	0.01	110
41065	OR	PNW	OR,WASCO
41067	OR	PNW	OR,WASHINGTON	203.66	122.13	350	350
41069	OR	PNW	OR,WHEELER	1279.87	242.58	1688.33	1688.33
41071	OR	PNW	OR,YAMHILL	0.01	0.01	0.01	0.01
42001	PA	MA	PA,ADAMS	53.55	81.83	103.34	103.34
42003	PA	MA	PA,ALLEGHENY
42005	PA	MA	PA,ARMSTRONG
42007	PA	MA	PA,BEAVER	325.91		550	550
42009	PA	MA	PA,BEDFORD	339.66		650	650
42011	PA	MA	PA,BERKS	34.6	35.39	63.58	212.5
42013	PA	MA	PA,BLAIR	0.01		0.01	0.01
42015	PA	MA	PA,BRADFORD	276.51	568.83	310	310
42017	PA	MA	PA,BUCKS	155.59	73.74	500	500
42019	PA	MA	PA,BUTLER	32.11		170	300
42021	PA	MA	PA,CAMBRIA	24.1		0.01	150
42023	PA	MA	PA,CAMERON
42025	PA	MA	PA,CARBON	0.75		0.01	0.01
42027	PA	MA	PA,CENTRE	151.07	473.6	365	365
42029	PA	MA	PA,CHESTER	179.97		440	500
42031	PA	MA	PA,CLARION	0.01		0.01	0.01
42033	PA	MA	PA,CLEARFIELD	323.51	370.11	660	660
42035	PA	MA	PA,CLINTON	1.01		0.01	0.01
42037	PA	MA	PA,COLUMBIA	0.69		0.01	0.01
42039	PA	MA	PA,CRAWFORD	28.87	35.54	50	265
42041	PA	MA	PA,CUMBERLAND	501.43		620	620
42043	PA	MA	PA,DAUPHIN	32.04	53.27	0.01	512.5
42045	PA	MA	PA,DELAWARE
42047	PA	MA	PA,ELK	0.01		0.01	0.01
42049	PA	MA	PA,ERIE
42051	PA	MA	PA,FAYETTE	250.6		600	600
42053	PA	MA	PA,FOREST	115	230	115	115
42055	PA	MA	PA,FRANKLIN	638.64		1400	1400
42057	PA	MA	PA,FULTON	63.82		65	65
42059	PA	MA	PA,GREENE	387.99		480	480
42061	PA	MA	PA,HUNTINGDON	162.55	750.61	390	390
42063	PA	MA	PA,INDIANA	412.92		600	600
42065	PA	MA	PA,JEFFERSON	229.31	640	640	640
42067	PA	MA	PA,JUNIATA	8.01		55	55
42069	PA	MA	PA,LACKAWANNA	0.01		0.01	0.01
42071	PA	MA	PA,LANCASTER	39.1	83.95	290	290
42073	PA	MA	PA,LAWRENCE	101.28		100	100
42075	PA	MA	PA,LEBANON
42077	PA	MA	PA,LEHIGH
42079	PA	MA	PA,LUZERNE	96.76		590	590
42081	PA	MA	PA,LYCOMING	15.34		0.01	130
42083	PA	MA	PA,MCKEAN	19.07		66.67	150
42085	PA	MA	PA,MERCER
42087	PA	MA	PA,MIFFLIN
42089	PA	MA	PA,MONROE	4.17	8.12	0.01	0.01
42091	PA	MA	PA,MONTGOMERY	51.78	5.98	100	100
42093	PA	MA	PA,MONTOUR	2.61		0.01	0.01
42095	PA	MA	PA,NORTHAMPTON	467		630	630
42097	PA	MA	PA,NORTHUMBERLAND	2.32		0.01	0.01
42099	PA	MA	PA,PERRY	119.52	62.76	91.67	700
42103	PA	MA	PA,PIKE	24.35	35.74	120	120
42105	PA	MA	PA,POTTER	191.03	184.97	470	470
42107	PA	MA	PA,SCHUYLKILL	11.78		0.01	0.01
42109	PA	MA	PA,SNYDER	102.26	2.71	250	250
42111	PA	MA	PA,SOMERSET	17.78		0.01	200
42113	PA	MA	PA,SULLIVAN
42115	PA	MA	PA,SUSQUEHANNA	0.01		0.01	0.01
42117	PA	MA	PA,TIOGA	21.99	3.53	46.67	200
42119	PA	MA	PA,UNION	36.76		330	330
42121	PA	MA	PA,VENANGO
42123	PA	MA	PA,WARREN	7.87		0.01	100
42125	PA	MA	PA,WASHINGTON	17.6		0.01	0.01
42127	PA	MA	PA,WAYNE	156.11	71.63	267.5	267.5
42129	PA	MA	PA,WESTMORELAND	0.34		0.01	0.01
42131	PA	MA	PA,WYOMING	19.81		55	55
42133	PA	MA	PA,YORK	39.63	34.65	0.01	43.34
44001	RI	MA	RI,BRISTOL	9.13	18.26	9.17	9.17
44003	RI	MA	RI,KENT	114.93	229.28	115	115
44005	RI	MA	RI,NEWPORT	11.81	23.59	36.67	36.67
44007	RI	MA	RI,PROVIDENCE	37.87	61.45	36.67	36.67
44009	RI	MA	RI,WASHINGTON	72.19	81.83	440	440
45001	SC	SE	SC,ABBEVILLE
45003	SC	SE	SC,AIKEN	320.94	303.91	598.33	598.33
45005	SC	SE	SC,ALLENDALE	156.33	151.3	358.33	358.33
45007	SC	SE	SC,ANDERSON	185.99	159.73	186.67	186.67
45009	SC	SE	SC,BAMBERG	190.12	69.67	338.89	338.89
45011	SC	SE	SC,BARNWELL	96.49	95.39	113.34	113.34
45013	SC	SE	SC,BEAUFORT	622.56	565.66	735.62	735.62
45015	SC	SE	SC,BERKELEY	727.68	749.97	863.33	1350
45017	SC	SE	SC,CALHOUN	25.36	25.36	50	50
45019	SC	SE	SC,CHARLESTON	551.72	273.33	590	590
45021	SC	SE	SC,CHEROKEE	17.98	28.14	76.67	76.67
45023	SC	SE	SC,CHESTER	683.33	730	683.33	683.33
45025	SC	SE	SC,CHESTERFIELD	4.93	6.09	0.01	0.01
45027	SC	SE	SC,CLARENDON	452.56	439.47	750	750
45029	SC	SE	SC,COLLETON	1721.32	1697.31	3032.01	3032.01
45031	SC	SE	SC,DARLINGTON	557.98	500.65	970	970
45033	SC	SE	SC,DILLON	553.9	472.68	768.92	768.92
45035	SC	SE	SC,DORCHESTER	1388.25	1495.17	1831.49	1831.49
45037	SC	SE	SC,EDGEFIELD	746.86	801.71	748.33	748.33
45039	SC	SE	SC,FAIRFIELD	585.91	576.97	691.67	691.67
45041	SC	SE	SC,FLORENCE	713.34	787.92	737.32	737.32
45043	SC	SE	SC,GEORGETOWN	1033.73	975.96	1800	3206.94
45045	SC	SE	SC,GREENVILLE
45047	SC	SE	SC,GREENWOOD
45049	SC	SE	SC,HAMPTON	488.36	491.68	710	710
45051	SC	SE	SC,HORRY	1267.13	990.96	3479.17	3479.17
45053	SC	SE	SC,JASPER	290.77	282.84	388.33	388.33
45055	SC	SE	SC,KERSHAW	125.58	69.27	133.1	133.1
45057	SC	SE	SC,LANCASTER	665	506.67	665	665
45059	SC	SE	SC,LAURENS
45061	SC	SE	SC,LEE	0.01	0.01	0.01	0.01
45063	SC	SE	SC,LEXINGTON	41.11	46.92	121.87	377.5
45065	SC	SE	SC,MCCORMICK	282.5	401.67	282.5	282.5
45067	SC	SE	SC,MARION	548.88	652.37	883.12	883.12
45069	SC	SE	SC,MARLBORO	8.31	8.67	38.34	38.34
45071	SC	SE	SC,NEWBERRY	790.93	699.91	866.67	866.67
45073	SC	SE	SC,OCONEE	654.79	442.08	706.67	706.67
45075	SC	SE	SC,ORANGEBURG	126.55	130.4	232.5	315
45077	SC	SE	SC,PICKENS	706.49	754.22	756.67	756.67
45079	SC	SE	SC,RICHLAND
45081	SC	SE	SC,SALUDA	146.18	124.48	160	160
45083	SC	SE	SC,SPARTANBURG	556.84	866.59	573.33	573.33
45085	SC	SE	SC,SUMTER	613.11	878.07	834	834
45087	SC	SE	SC,UNION	560	480	560	560
45089	SC	SE	SC,WILLIAMSBURG	1795.13	1809.2	2048.67	2236.67
45091	SC	SE	SC,YORK	409.3	450.3	641.67	641.67
46005	SD	CMW	SD,BEADLE
46007	SD	CMW	SD,BENNETT	360.16		450	450
46009	SD	CMW	SD,BONHOMME
46011	SD	CMW	SD,BROOKINGS
46013	SD	CMW	SD,BROWN
46019	SD	CMW	SD,BUTTE	471.44	335	1020	1250
46023	SD	CMW	SD,CHARLESMIX
46025	SD	CMW	SD,CLARK
46029	SD	CMW	SD,CODINGTON
46031	SD	CMW	SD,CORSON
46033	SD	CMW	SD,CUSTER	460.63	444.61	800	800
46041	SD	CMW	SD,DEWEY
46043	SD	CMW	SD,DOUGLAS
46047	SD	CMW	SD,FALLRIVER
46049	SD	CMW	SD,FAULK
46051	SD	CMW	SD,GRANT
46059	SD	CMW	SD,HAND	0.01	0.01	0.01	0.01
46063	SD	CMW	SD,HARDING	466.67		466.67	466.67
46065	SD	CMW	SD,HUGHES	0.01	0.01	0.01	0.01
46067	SD	CMW	SD,HUTCHINSON
46069	SD	CMW	SD,HYDE	0.01	0.01	0.01	0.01
46077	SD	CMW	SD,KINGSBURY
46079	SD	CMW	SD,LAKE
46081	SD	CMW	SD,LAWRENCE
46083	SD	CMW	SD,LINCOLN	1569.98	1860	1860	1860
46091	SD	CMW	SD,MARSHALL
46093	SD	CMW	SD,MEADE
46097	SD	CMW	SD,MINER
46099	SD	CMW	SD,MINNEHAHA
46101	SD	CMW	SD,MOODY
46102	SD	CMW	SD,OGLALALAKOTA
46103	SD	CMW	SD,PENNINGTON	384.95	264.07	500	1600
46109	SD	CMW	SD,ROBERTS
46111	SD	CMW	SD,SANBORN
46115	SD	CMW	SD,SPINK
46119	SD	CMW	SD,SULLY	0.01	0.01	0.01	0.01
46121	SD	CMW	SD,TODD	955.13	1100	1071.67	1071.67
46123	SD	CMW	SD,TRIPP
46125	SD	CMW	SD,TURNER	1860	1860	1860	1860
46127	SD	CMW	SD,UNION	1690.7	1924.92	2130	2130
47001	TN	SE	TN,ANDERSON	1009.17	1015.02	1300	1300
47003	TN	SE	TN,BEDFORD	690		690	690
47005	TN	SE	TN,BENTON
47007	TN	SE	TN,BLEDSOE	280.04		280.04	280.04
47009	TN	SE	TN,BLOUNT	532.33	700	533.36	533.36
47013	TN	SE	TN,CAMPBELL	455.17	490.03	501.14	501.14
47017	TN	SE	TN,CARROLL
47019	TN	SE	TN,CARTER
47021	TN	SE	TN,CHEATHAM	550		550	550
47025	TN	SE	TN,CLAIBORNE	281.24	0.07	325.04	325.04
47031	TN	SE	TN,COFFEE	518.58		520	520
47033	TN	SE	TN,CROCKETT	346.49		1390	1390
47039	TN	SE	TN,DECATUR	1250.3		1260	1260
47043	TN	SE	TN,DICKSON
47045	TN	SE	TN,DYER	595	240	595	595
47047	TN	SE	TN,FAYETTE
47049	TN	SE	TN,FENTRESS	0.07		0.07	0.07
47051	TN	SE	TN,FRANKLIN	499.83		1330	1330
47053	TN	SE	TN,GIBSON
47055	TN	SE	TN,GILES
47063	TN	SE	TN,HAMBLEN
47065	TN	SE	TN,HAMILTON
47067	TN	SE	TN,HANCOCK	163.38		163.38	163.38
47069	TN	SE	TN,HARDEMAN
47071	TN	SE	TN,HARDIN	172.68		220	220
47073	TN	SE	TN,HAWKINS	223.04		290	290
47077	TN	SE	TN,HENDERSON	523.4	60.07	620	620
47079	TN	SE	TN,HENRY	55.97		500	500
47081	TN	SE	TN,HICKMAN
47085	TN	SE	TN,HUMPHREYS	0.07		0.07	0.07
47089	TN	SE	TN,JEFFERSON	640	640	640	640
47091	TN	SE	TN,JOHNSON
47093	TN	SE	TN,KNOX	649.84	436.05	677.5	677.5
47097	TN	SE	TN,LAUDERDALE	1069.04		1250	1250
47099	TN	SE	TN,LAWRENCE	982.93	0.07	1400	1400
47101	TN	SE	TN,LEWIS
47103	TN	SE	TN,LINCOLN	285.04		285.04	285.04
47105	TN	SE	TN,LOUDON	550.04		550.04	550.04
47107	TN	SE	TN,MCMINN
47109	TN	SE	TN,MCNAIRY	560.04		560.04	560.04
47111	TN	SE	TN,MACON	0.07		0.07	0.07
47113	TN	SE	TN,MADISON
47115	TN	SE	TN,MARION	660		660	660
47117	TN	SE	TN,MARSHALL	900		900	900
47119	TN	SE	TN,MAURY	7.21		50.04	50.04
47123	TN	SE	TN,MONROE	307.18	27.48	355.09	355.09
47125	TN	SE	TN,MONTGOMERY
47127	TN	SE	TN,MOORE	553.36	0.07	553.36	553.36
47131	TN	SE	TN,OBION	939.26	900	1200	1380
47135	TN	SE	TN,PERRY	1275		1275	1275
47139	TN	SE	TN,POLK	0.07		0.07	0.07
47141	TN	SE	TN,PUTNAM
47143	TN	SE	TN,RHEA	128.85	163.85	543.37	543.37
47147	TN	SE	TN,ROBERTSON
47149	TN	SE	TN,RUTHERFORD	380		380	380
47155	TN	SE	TN,SEVIER
47157	TN	SE	TN,SHELBY	120.41	15.48	101.19	101.19
47159	TN	SE	TN,SMITH	0.07		0.07	0.07
47161	TN	SE	TN,STEWART
47167	TN	SE	TN,TIPTON	0.07		0.07	0.07
47173	TN	SE	TN,UNION	494.33	494.33	500	500
47181	TN	SE	TN,WAYNE	470.53		1400	1400
47183	TN	SE	TN,WEAKLEY
47185	TN	SE	TN,WHITE	0.07		0.07	0.07
47189	TN	SE	TN,WILSON	4.09		0.18	0.18
48001	TX	SW	TX,ANDERSON	452.61	589.2	563.33	941.11
48003	TX	SW	TX,ANDREWS	2890.42	2446.67	2890.42	2890.42
48005	TX	SW	TX,ANGELINA	457.74	408.98	710	710
48007	TX	SW	TX,ARANSAS
48009	TX	SW	TX,ARCHER	399.24	400.45	645	645
48011	TX	SW	TX,ARMSTRONG	1874.5	1810.81	2540	2540
48013	TX	SW	TX,ATASCOSA	477.93	535.75	1475	1475
48015	TX	SW	TX,AUSTIN	276.91	218.81	496.67	585
48017	TX	SW	TX,BAILEY	511.53	458.53	485	485
48019	TX	SW	TX,BANDERA	1843.61	1888.88	2308	2555.83
48021	TX	SW	TX,BASTROP	319.33	277.99	251.11	1771.46
48023	TX	SW	TX,BAYLOR	641.98	630	670	670
48025	TX	SW	TX,BEE	710.57	705.53	820	820
48027	TX	SW	TX,BELL	386.91	312.23	453.33	453.33
48029	TX	SW	TX,BEXAR	399.23	270.92	413.93	413.93
48031	TX	SW	TX,BLANCO	576.58	563.53	591.67	591.67
48033	TX	SW	TX,BORDEN	5507.5	5415.83	5507.5	5507.5
48035	TX	SW	TX,BOSQUE	407.51	397.71	645	645
48037	TX	SW	TX,BOWIE	140.34	117.47	133.34	275
48039	TX	SW	TX,BRAZORIA	1032.46	1053.1	1609.22	1609.22
48041	TX	SW	TX,BRAZOS	397.88	329.12	435	435
48043	TX	SW	TX,BREWSTER	2150.76	2198.39	2355.92	2502
48045	TX	SW	TX,BRISCOE	2794.87	1985.78	3312.5	3312.5
48047	TX	SW	TX,BROOKS	636.85	631.13	647.92	647.92
48049	TX	SW	TX,BROWN	542.46	397.15	608.33	608.33
48051	TX	SW	TX,BURLESON	426.51	384.35	860	1155
48053	TX	SW	TX,BURNET	417.06	321.19	686.67	1020
48055	TX	SW	TX,CALDWELL	731.89	876.48	1280	1280
48057	TX	SW	TX,CALHOUN	590.69	581.16	696.67	696.67
48059	TX	SW	TX,CALLAHAN	173.48	162.78	495	495
48061	TX	SW	TX,CAMERON	431.88	465.78	489.17	489.17
48063	TX	SW	TX,CAMP	232.35	283.14	249.29	249.29
48065	TX	SW	TX,CARSON	945.36	950.25	1088.89	1088.89
48067	TX	SW	TX,CASS	393.13	393.44	545	545
48069	TX	SW	TX,CASTRO	1726.69	1582.83	1695	2485
48071	TX	SW	TX,CHAMBERS	1805.98	1814.62	3210.28	3210.28
48073	TX	SW	TX,CHEROKEE	480.5	394.63	680	920
48077	TX	SW	TX,CLAY	556.6	504.41	760	1713.33
48079	TX	SW	TX,COCHRAN	3536.4	3469.74	3815.42	3815.42
48081	TX	SW	TX,COKE	746.61	692.58	744	744
48083	TX	SW	TX,COLEMAN	281.67	256.67	281.67	281.67
48085	TX	SW	TX,COLLIN	692.81	645.73	639.17	639.17
[truncated: 527 more rows]

## Sheet: CWS_Level
PWSID	PWSID.Name	CountyFIPS	Full.Name	State.Code	Source.Water.Type	Adjusted.Total.Population.Served	Region	Tribal	ADMIN_ZIP_CODE	ADMIN_ADDRESS_LINE1	ADMIN_ADDRESS_LINE2	ADMIN_CITY_NAME	FlAvg20062011	FlAvg20082010
010106001	Mashantucket Pequot Water System	09011	CT,NEWLONDON	CT	SW	48836	MA	TRUE	06339-3060	Tribal Office	Indiantown Rd, - PO BOX 3060	MASHANTUCKET	0.01	0.01
010307001	Aquinnah Wampanoag	25007	MA,DUKES	MA	GW	95	NE	TRUE	02535	P.O. Box 479		Chilmark	50	50
040000002	POARCH CREEK UTILITIES - WEST	01003	AL,BALDWIN	AL	GW	750	SE	TRUE	36502	Poarch Band of Creek Indians	5811 Jack Springs Road	ATMORE	920	903.33
041200001	SEMINOLE - BRIGHTON RESERVATION	12011	FL,BROWARD	FL	GW	2513	SE	TRUE	33024	Seminole Tribe of Florida	6300 Stirling Road; Suite 105	HOLLYWOOD	776.67	1170
041200002	SEMINOLE - BIG CYPRESS	12011	FL,BROWARD	FL	GW	900	SE	TRUE	33024	Seminole Tribe of Florida	6300 Stirling Road; Suite 105	HOLLYWOOD	596.67	590
041200003	SEMINOLE UTILITIES HOLLYWOOD	12011	FL,BROWARD	FL	GW	2709	SE	TRUE	33024	Seminole Tribe of Florida	6300 Stirling Road; Suite 105	HOLLYWOOD	854.1	2000
041200004	SEMINOLE UTILITIES IMMOKALEE	12011	FL,BROWARD	FL	GW	3101	SE	TRUE	33024	Seminole Tribe of Florida	6300 Stirling Road; Suite 105	HOLLYWOOD	713.33	680
041210001	MICCOSUKEE TRIBE OF INDIANS	12086	FL,MIAMI-DADE	FL	GW	500	SE	TRUE	33144	Miccosukee Tribe of Indians	P.O. Box 440021	MIAMI	415	500
042800001	CHOCTAW - BOGUE CHITTO	28069	MS,KEMPER	MS	GW	1072	SE	TRUE	39350	Mississippi Band of Choctaw Indians	P.O. Box 6366	CHOCTAW	966.63	1075.11
042800002	CHOCTAW - CONEHATTA	28099	MS,NESHOBA	MS	GW	820	SE	TRUE	39350	Mississippi Band of Choctaw Indians	P.O. Box 6366	CHOCTAW	984.46	1064.07
042800003	CHOCTAW - PEARL RIVER	28069	MS,KEMPER	MS	GW	3164	SE	TRUE	39350	Mississippi Band of Choctaw Indians	P.O. Box 6366	CHOCTAW	953.36	1029.47
042800004	CHOCTAW - TUCKER	28069	MS,KEMPER	MS	GW	920	SE	TRUE	39350	Mississippi Band of Choctaw Indians	P.O. Box 6366	CHOCTAW	986.62	1035.3
043700056	CHEROKEE - ROUGH BRANCH WATER SYSTEM	37173	NC,SWAIN	NC	GW	192	SE	TRUE	28719	Eastern Band of Cherokee Indians	P.O. Box 547	CHEROKEE	5.01	0.01
043740039	CHEROKEE WATER SYSTEM	37173	NC,SWAIN	NC	SW	9694	SE	TRUE	28719	Eastern Band of Cherokee Indians	P.O. Box 547	CHEROKEE	436.67	870
043740043	CHEROKEE - SNOWBIRD/CORNSILK COMMUNITY	37099	NC,JACKSON	NC	GW	160	SE	TRUE	28719	Eastern Band of Cherokee Indians	P.O. Box 547	CHEROKEE	73.34	0.01
055293101	BAY MILLS	26033	MI,CHIPPEWA	MI	GW	571	EMW	TRUE	49715	12140 West Lakeshore Drive		BRIMLEY	155.56	410
055293201	MT. PLEASANT	26073	MI,ISABELLA	MI	GW	10198	EMW	TRUE	48858	7070 E. Broadway Road		MT. PLEASANT	456.39	511.67
055293302	ZEBA	26013	MI,BARAGA	MI	SW	350	EMW	TRUE	49908	16429 Beartown Road		BARAGA	133.34	241.67
055293303	KAWBAWGAM ROAD	26013	MI,BARAGA	MI	GW	160	EMW	TRUE	49908	Kawbawgam Road	107 Beartown Road	BARAGA	137.5	95
055293401	WATERSMEET	26053	MI,GOGEBIC	MI	GW	1740	EMW	TRUE	49969	PO Box 249		WATERSNEET	444.45	550
055293501	MANISTIQUE	26033	MI,CHIPPEWA	MI	GW	147	EMW	TRUE	49783	523 Ashmun Street		SAULT STE. MARIE	1183.33	1200
055293502	WETMORE	26033	MI,CHIPPEWA	MI	GW	52	EMW	TRUE	49783	523 Ashmun Street		SAULT STE. MARIE	283.34	470
055293503	ST. IGNACE	26033	MI,CHIPPEWA	MI	GW	200	EMW	TRUE	49783	523 Ashmun Street		SAULT STE. MARIE	2000
055293504	HESSEL	26033	MI,CHIPPEWA	MI	GW	240	EMW	TRUE	49783	523 Ashmun Street		SAULT STE. MARIE	801.67	1036.67
055293505	ODENAANG	26033	MI,CHIPPEWA	MI	GW	126	EMW	TRUE	49783	523 Ashmun Street		SAULT STE. MARIE	994	1010
055293601	PESHAWBESTOWN	26089	MI,LEELANAU	MI	GW	2135	EMW	TRUE	49682	2605 NW Bayshore Drive		PESHAWBESTOWN	667.5
055293603	EAST BAY WATER WORKS	26089	MI,LEELANAU	MI	GW	5750	EMW	TRUE	49682	2605 NW Bayshore Drive		PESHAWBESTOWN	413.96	215
055293610	HANNAHVILLE COMMUNITY	26109	MI,MENOMINEE	MI	GW	210	EMW	TRUE	49896-9728	Hannahville Tribal Council	N14911 Hannahville B-1 Road	WILSON	780	866.67
055293801	WAH WAHS NOO DA KE	26047	MI,EMMET	MI	GW	25	EMW	TRUE	49740	7500 Odawa Circle		HARBOR SPRING	0.01	0.01
055294101	GRAND PORTAGE	27037	MN,DAKOTA	MN	SW	820	EMW	TRUE	55065	Box 428		GRAND PORTAGE	288	443.33
055294201	BALL CLUB	27007	MN,BELTRAMI	MN	GW	325	EMW	TRUE	56633	115 6th Street NW Suite E		CASS LAKE	210	400
055294202	BENA	27007	MN,BELTRAMI	MN	GW	60	EMW	TRUE	56633	115 6th Street NW Suite E		CASS LAKE	40	0.01
055294203	TRACT 33	27057	MN,HUBBARD	MN	GW	800	EMW	TRUE	56633	Leech Lake Tribal Office	6530 Hwy 2 NW	CASS LAKE	196.67	300
055294204	INGER	27007	MN,BELTRAMI	MN	GW	170	EMW	TRUE	56633	115 6th Street NW Suite E		CASS LAKE	336.67	800
055294205	PLANTATION	27007	MN,BELTRAMI	MN	GW	105	EMW	TRUE	56633	115 6th Street NW Suite E		CASS LAKE	165	0.01
055294207	OAK POINT	27007	MN,BELTRAMI	MN	GW	45	EMW	TRUE	56633	115 6th Street NW Suite E		CASS LAKE	110	100
055294208	OLD AGENCY	27007	MN,BELTRAMI	MN	GW	30	EMW	TRUE	56633	115 6th Street NW Suite E		CASS LAKE	73.34	100
055294211	CASS LAKE WEST SIDE ACRES	27007	MN,BELTRAMI	MN	GW	140	EMW	TRUE	56633	Leech Lake Tribal Office	6530 Hwy 2 NW	CASS LAKE	0.01	0.01
055294214	NORTHSIDE	27057	MN,HUBBARD	MN	GW	2876	EMW	TRUE	56633	115 6th Street NW Suite E		CASS LAKE	0.01
055294301	VINELAND	27095	MN,MILLELACS	MN	GW	3520	EMW	TRUE	56359	MILLE LACS BAND	HCR 67 BOX 194	ONAMIA	0.01	0.01
055294304	APPLE ORCHARD	27095	MN,MILLELACS	MN	GW	74	EMW	TRUE	56359	MILLE LACS BAND	HCR 67 BOX 194	ONAMIA	0.01	0.01
055294401	NETT LAKE	27137	MN,ST.LOUIS	MN	GW	531	EMW	TRUE	55772	5344 Lakeshore Drive		NETT LAKE	35.01	0.01
055294402	VERMILION	27137	MN,ST.LOUIS	MN	GW	2486	EMW	TRUE	55772	5344 Lakeshore Drive		NETT LAKE	652.89	605
055294403	PALMQUIST	27137	MN,ST.LOUIS	MN	GW	80	EMW	TRUE	55772	Bois Forte Tribal Council	P.O. Box 16	NETT LAKE	220
055294404	INDIAN POINT	27137	MN,ST.LOUIS	MN	GW	67	EMW	TRUE	55772	5344 Lakeshore Drive		NETT LAKE	70	0.01
055294405	PALMQUIST	27137	MN,ST.LOUIS	MN	GW	137	EMW	TRUE	55772	5344 Lakeshore Drive		NETT LAKE	0.01	0.01
055294501	MC KENNA ROAD	27139	MN,SCOTT	MN	GW	300	EMW	TRUE	55372	2330 SOIUX TRAIL NW		PRIOR LAKE	65.01	0.01
055294502	PRAIRIE ISLAND	27037	MN,DAKOTA	MN	GW	5728	EMW	TRUE	55089	5636 Sturgeon Lake Road		WELCH	580	0.01
055294503	LOWER SIOUX	27127	MN,REDWOOD	MN	GW	3885	EMW	TRUE	56270	P.O. Box 308		MORTON	885.72
055294506	SIOUX TRAIL	27139	MN,SCOTT	MN	GW	14720	EMW	TRUE	55372	2330 SOIUX TRAIL NW		PRIOR LAKE	900	500
055294602	REDBY/RED LAKE	27007	MN,BELTRAMI	MN	GW	1863	EMW	TRUE	56671	P.O.Box 550		RED LAKE	106.12
055294603	PONEMAH	27007	MN,BELTRAMI	MN	GW	371	EMW	TRUE	56671	P.O.Box 550		RED LAKE	85
055294604	LITTLE ROCK	27007	MN,BELTRAMI	MN	GW	236	EMW	TRUE	56671	Red Lake Tribal Council	P.O. Box 550	RED LAKE	120
055294701	NAYTAHWAUSH	27005	MN,BECKER	MN	GW	462	EMW	TRUE	56591	36671 Maten Drive	PO Box 418	WHITE EARTH	190
055294702	PONSFORD/PINE POINT	27005	MN,BECKER	MN	GW	70	EMW	TRUE	56591	36671 Maten Drive	PO Box 418	WHITE EARTH	120
055294703	RICE LAKE	27005	MN,BECKER	MN	GW	45	EMW	TRUE	56591	36671 Maten Drive	PO Box 418	WHITE EARTH	35.01
055294704	WHITE EARTH	27005	MN,BECKER	MN	GW	586	EMW	TRUE	56591	36671 Maten Drive	PO Box 418	WHITE EARTH	190
055294705	ELBOW LAKE	27005	MN,BECKER	MN	GW	50	EMW	TRUE	56591	36671 Maten Drive	PO Box 418	WHITE EARTH	110
055294708	CHIPPEWA RANCH	27005	MN,BECKER	MN	GW	30	EMW	TRUE	56591	36671 Maten Drive	PO Box 418	WHITE EARTH	78.34
055294801	BELICH ADDITION (MAHNOMEN)	27017	MN,CARLTON	MN	GW	135	EMW	TRUE	55720	1729 Big Lake Road		CLOQUET	1515	1300
055294802	RIDGE ROAD	27017	MN,CARLTON	MN	GW	100	EMW	TRUE	55720	1729 Big Lake Road		CLOQUET	840	700
055294803	DANIELSON PUMP HOUSE	27017	MN,CARLTON	MN	GW	156	EMW	TRUE	55720	1729 Big Lake Road		CLOQUET	740
055294901	UPPER SIOUX COMMUNITY	27173	MN,YELLOWMEDICINE	MN	GW	1900	EMW	TRUE	56241	Upper Sioux Board of Trustees	P.O. Box 147	GRANITE FALLS	425	230
055295001	STOCKBRIDGE-MUNSEE	55115	WI,SHAWANO	WI	GW	232	EMW	TRUE	54416	Mohican Housing Division, SMB	N8618 Oak Street	BOWLER	590
055295011	SAND PILLOW	55081	WI,MONROE	WI	GW	2804	EMW	TRUE	54615	P.O. BOX 667	HWY 54 East	BLACK RIVER FALLS	200.01	400
055295012	INDIAN HEIGHTS	55081	WI,MONROE	WI	GW	120	EMW	TRUE	54615	P.O. BOX 667	HWY 54 East	BLACK RIVER FALLS	0.01	0.01
055295013	HO CHUNK VILLAGE	55053	WI,JACKSON	WI	GW	90	EMW	TRUE	54615	P.O. BOX 667	HWY 54 East	BLACK RIVER FALLS	355	650
055295015	NEKOOSA	55053	WI,JACKSON	WI	GW	1500	EMW	TRUE	54615	P.O. BOX 667	HWY 54 East	BLACK RIVER FALLS	320	550
055295016	HO-CHUNK CHE-NUNK	55053	WI,JACKSON	WI	GW	130	EMW	TRUE	54615	P.O. BOX 667	HWY 54 East	BLACK RIVER FALLS	350	600
055295101	DIAPERVILLE	55003	WI,ASHLAND	WI	GW	77	EMW	TRUE	54861-0039	BAD RIVER TRIBAL COUNCIL	PO BOX 39	ODANAH	155	100
055295102	NEW ODANAH	55003	WI,ASHLAND	WI	GW	2362	EMW	TRUE	54861	P.O.Box 39	72682 Maple Street	ODANAH	185	110
055295103	BIRCH HILL	55003	WI,ASHLAND	WI	GW	301	EMW	TRUE	54861	P.O.Box 39	72682 Maple Street	ODANAH	475	420
055295104	FRANKS FIELD	55003	WI,ASHLAND	WI	GW	108	EMW	TRUE	54861	P.O.Box 39	72682 Maple Street	ODANAH	102.5	65
055295201	STONE LAKE COMMUNITY	55041	WI,FOREST	WI	GW	406	EMW	TRUE	54520	P.O.Box 340		CRANDON	660
055295205	CARTER COMMUNITY	55041	WI,FOREST	WI	GW	1040	EMW	TRUE	54520	P.O.Box 340		CRANDON	252.5
055295206	STONE LAKE SOUTH	55041	WI,FOREST	WI	GW	210	EMW	TRUE	54520-0346	FOREST COUNTY EXECUTIVE COUNCIL	PO BOX 340	CRANDON	930
055295301	NEW POST	55113	WI,SAWYER	WI	GW	150	EMW	TRUE	54843	Lac Courte Oreilles Band	13394 W. Trepania Road	HAYWARD	0.01	0.01
055295302	RESERVE	55113	WI,SAWYER	WI	GW	399	EMW	TRUE	54843	Lac Courte Oreilles Band	13394 W. Trepania Road	HAYWARD	483.33
055295310	DRY TOWN	55113	WI,SAWYER	WI	GW	3030	EMW	TRUE	54843	Lac Courte Oreilles Band	13394 W. Trepania Road	HAYWARD	634.67	457.5
055295401	LAC DU FLAMBEAU	55099	WI,PRICE	WI	GW	3400	EMW	TRUE	54538	P.O.Box 67	418 Little Pines Road	LAC DU FALMBEAU	67	70
055295405	FENCE LAKE	55085	WI,ONEIDA	WI	GW	101	EMW	TRUE	54538	Lac Du Flambeau Tribal Council	P.O. Box 67 (418 Little Pine)	LAC DU FLAMBEAU	120	120
055295501	ZOAR	55078	WI,MENOMINEE	WI	GW	100	EMW	TRUE	54135	Menominee Tribal Legislature	P.O. Box 910	KESHENA	1300
055295503	NEOPIT	55078	WI,MENOMINEE	WI	GW	1162	EMW	TRUE	54135	Menominee Tribal Legislature	P.O. Box 910	KESHENA	525	280
055295504	TRAILER COURT	55078	WI,MENOMINEE	WI	GW	68	EMW	TRUE	54135	P.O. Box 910		KESHENA	0.01	0.01
055295505	RED WING	55078	WI,MENOMINEE	WI	GW	70	EMW	TRUE	54135	P.O. Box 910		KESHENA	795	1500
055295507	MIDDLE VILLAGE	55078	WI,MENOMINEE	WI	GW	310	EMW	TRUE	54135	P.O. Box 910		KESHENA	185	180
055295508	KESHENA	55078	WI,MENOMINEE	WI	GW	3960	EMW	TRUE	54135	P.O. Box 910		KESHENA	870	870
055295509	ZOAR	55078	WI,MENOMINEE	WI	GW	100	EMW	TRUE	54135	P.O. Box 910		KESHENA	630	630
055295601	MOLE LAKE	55041	WI,FOREST	WI	GW	1104	EMW	TRUE	54520	3051 Sand Lake Road		CRANDON	40	80
055295703	ONEIDA #1 OR SITE #1	55009	WI,BROWN	WI	GW	3715	EMW	TRUE	54155	P.O. Box 365		ONEIDA	1075	1050
055295704	RIDGELAND	55009	WI,BROWN	WI	GW	691	EMW	TRUE	54155	P.O. Box 365		ONEIDA	1350	1300
055295705	SAND HILL	55009	WI,BROWN	WI	GW	38	EMW	TRUE	54155	P.O. Box 365		ONEIDA	1100	1100
055295706	HILLSIDE	55087	WI,OUTAGAMIE	WI	GW	63	EMW	TRUE	54155	P.O. Box 365		ONEIDA	1600	1600
055295802	RED CLIFF NORTH	55007	WI,BAYFIELD	WI	GW	2098	EMW	TRUE	54814	88385 Pike Roa, HWY 13		BAYDIELD	1315	100
055295901	MAPLE PLAIN	55013	WI,BURNETT	WI	GW	75	EMW	TRUE	54893	24663 Angekine Ave.		WEBSTER	25	0.01
055295902	HERTEL WEST	55013	WI,BURNETT	WI	GW	1143	EMW	TRUE	54893	24663 Angekine Ave.		WEBSTER	60	50
083090009	HEART BUTTE SCHOOL	30073	MT,PONDERA	MT	GW	240	PNW	TRUE	59448	P. O. Box 259		HEART BUTTE	85	170
083090011	CROW AGENCY WATER SYSTEM	30003	MT,BIGHORN	MT	SW	1600	PNW	TRUE	59022	PO Box 69		CROW AGENCY	100	100
083090012	PRYOR WATER SYSTEM	30003	MT,BIGHORN	MT	GW	440	PNW	TRUE	59022	P.O. Box 520		CROW AGENCY	210	300
083090014	WYOLA WATER SYSTEM	30003	MT,BIGHORN	MT	GW	180	PNW	TRUE	59022	P.O. Box 520		CROW AGENCY	150
083090021	CLARICE PAUL WATER SYSTEM	30047	MT,LAKE	MT	GW	55	PNW	TRUE	59855	Salish and Kootenai Housing Authority	P O BOX 38	PABLO	30
083090022	DAYTON WATER SYSTEM	30047	MT,LAKE	MT	GW	30	PNW	TRUE	59855	Salish and Kootenai Housing Authority	P O BOX 38	PABLO	350
083090023	DIXON (OLD AGENCY)	30047	MT,LAKE	MT	GW	100	PNW	TRUE	59855	Salish and Kootenai Housing Authority	P O BOX 38	PABLO	460
083090024	ELMO WATER SYSTEM	30047	MT,LAKE	MT	GW	210	PNW	TRUE	59855	Salish and Kootenai Housing Authority	P O BOX 38	PABLO	220
083090025	EVARO WATER SYSTEM	30047	MT,LAKE	MT	GW	50	PNW	TRUE	59855	Salish and Kootenai Housing Authority	P O BOX 38	PABLO	30
083090026	HOULE VILLA WATER SYSTEM	30047	MT,LAKE	MT	GW	44	PNW	TRUE	59855	Salish and Kootenai Housing Authority	P O BOX 38	PABLO	100
083090027	ARLEE	30047	MT,LAKE	MT	GW	140	PNW	TRUE	59855	Salish and Kootenai Housing Authority	P O BOX 38	PABLO	30
083090029	MISSION DAM WATER SYSTEM	30047	MT,LAKE	MT	GW	129	PNW	TRUE	59855	Salish and Kootenai Housing Authority	P O BOX 38	PABLO	110
083090030	SCHLEY WATER SYSTEM	30047	MT,LAKE	MT	GW	113	PNW	TRUE	59855	Salish and Kootenai Housing Authority	P O BOX 38	PABLO	150
083090031	ST IGNATIUS (MISSION) SO.SIDE	30047	MT,LAKE	MT	GW	840	PNW	TRUE	59855	Salish and Kootenai Housing Authority	P O BOX 38	PABLO	50
083090032	TURTLE LAKE WATER SYSTEM	30047	MT,LAKE	MT	GW	225	PNW	TRUE	59855	Salish and Kootenai Housing Authority	P O BOX 38	PABLO	30
083090033	WOODCOCK WATER SYSTEM	30047	MT,LAKE	MT	GW	140	PNW	TRUE	59855	Salish and Kootenai Housing Authority	P O BOX 38	PABLO	20
083090034	DIXON, TOWN OF	30047	MT,LAKE	MT	GW	216	PNW	TRUE	59855	Salish and Kootenai Housing Authority	P O BOX 38	PABLO	410
083090036	PACHE WATER SYSTEM	30047	MT,LAKE	MT	GW	250	PNW	TRUE	59855	Salish and Kootenai Housing Authority	P O BOX 38	PABLO	40
083090038	GRAY WOLF VILLAGE	30047	MT,LAKE	MT	GW	25	PNW	TRUE	59855	Salish and Kootenai Housing Authority	P O BOX 38	PABLO	105	100
083090049	AGNES LEGGINS	30005	MT,BLAINE	MT	GW	45	PNW	TRUE	59526	164 Agency Main Street		HARLEM	300
083090061	ASHLAND COMMUNITY WATER SYSTEM	30087	MT,ROSEBUD	MT	GW	152	PNW	TRUE	59043	P. O. Box 747		LAME DEER	1300
083090062	BIRNEY VILLAGE	30087	MT,ROSEBUD	MT	GW	113	PNW	TRUE	59043	P. O. Box 747		LAME DEER	300
083090063	BUSBY COMMUNITY WATER SYSTEM	30087	MT,ROSEBUD	MT	GW	615	PNW	TRUE	59043	P. O. Box 747		LAME DEER	300
083090064	LAME DEER WATER SYSTEM	30087	MT,ROSEBUD	MT	GW	2488	PNW	TRUE	59043	P. O. Box 747		LAME DEER	833.33	800
083090072	BOX ELDER (LOW RENT HOUSING)	30041	MT,HILL	MT	GW	166	PNW	TRUE	59521		16 BLACK PRAIRIE STREET	BOX ELDER	250	200
083090074	EAGLEMAN COMMUNITY WATER	30041	MT,HILL	MT	GW	150	PNW	TRUE	59521	16 Black Prairie Street		BOX ELDER	300	300
083090075	ROCKY BOY RURAL WATER	30041	MT,HILL	MT	GW	1800	PNW	TRUE	59521	16 Black Prairie Street		BOX ELDER	190	120
083090076	PARKER SCHOOL WATER SYSTEM	30041	MT,HILL	MT	GW	42	PNW	TRUE	59521		16 BLACK PRAIRIE STREET	BOX ELDER	200	200
083090079	ROCKY BOY AGENCY WATER SYSTEM	30041	MT,HILL	MT	GW	1400	PNW	TRUE	59521	16 Black Prairie Street		BOX ELDER	237.5	200
083090090	TWO MEDICINE WATER	30035	MT,GLACIER	MT	SW	7700	PNW	TRUE	59417	TWO MEDICINE WATER COMPANY	P. O. BOX 1529	BROWNING	20
083890007	FORT YATES WATER SYSTEM	38085	ND,SIOUX	ND	SW	3600	CMW	TRUE	58538	STANDING ROCK OMR/MR&I PROGRAM	P. O. BOX 429	FORT YATES	1299.17	1320.56
084690021	WANBLEE EAST	46102	SD,OGLALALAKOTA	SD	GW	65	CMW	TRUE	57770	OGLALA SIOUX TRIBE	P. O. BOX 386	PINE RIDGE	1500	1250
084690025	EAGLE NEST HOMES	46102	SD,OGLALALAKOTA	SD	GW	150	CMW	TRUE	57770	OGLALA SIOUX TRIBE	P. O. BOX 386	PINE RIDGE	733.33	475
084690466	AMERICAN HORSE SCHOOL	46007	SD,BENNETT	SD	GW	300	CMW	TRUE	57714	AMERICAN HORSE SCHOOL	P. O. BOX 660	ALLEN	450	400
084690474	KYLE WATER SYSTEM	46102	SD,OGLALALAKOTA	SD	GW	3783	CMW	TRUE	57770	OGLALA SIOUX TRIBE	P. O. BOX 386	PINE RIDGE	1600	1600
084690478	WOUNDED KNEE WATER SYSTEM	46102	SD,OGLALALAKOTA	SD	GW	200	CMW	TRUE	57770	OGLALA SIOUX TRIBE WTR & SWR CO	P.O. BOX 1054	PINE RIDGE	400	400
084690531	SICANGU VILLAGE HOMES	46121	SD,TODD	SD	GW	250	CMW	TRUE	57570	ROSEBUD SIOUX TRIBE WATER RESOURCES	P. O. BOX 100	ROSEBUD	330
084690532	MISSION WATER SYSTEM	46121	SD,TODD	SD	GW	1341	CMW	TRUE	57555		P. O. BOX 337	MISSION	1071.67	1100
084990002	URIAH HEEPS SPRING WATER SYSTEM	49047	UT,UINTAH	UT	GW	4320	SW	TRUE	84026		P. O. BOX 186	FORT DUCHESNE	440	450
084990003	WHITEROCKS WATER SYSTEM	49047	UT,UINTAH	UT	GW	504	SW	TRUE	84026		P. O. BOX 186	FORT DUCHESNE	290	290
084990006	KANOSH WATER SYSTEM	49021	UT,IRON	UT	GW	25	SW	TRUE	84720	Kanosh Band of Paiute Indians	476 South 700	WEST CEDAR CITY	170	170
084990008	SKULL VALLEY WATER SYSTEM	49045	UT,TOOELE	UT	GW	30	SW	TRUE	84029	SKULL VALLEY WATER SYSTEM	P O BOX 448	GRANTSVILLE	90
085690002	ETHETE WATER SYSTEM	56013	WY,FREMONT	WY	SW	2500	PNW	TRUE	82514	P.O. Box 396		FT. WASHAKIE	0.01
085690003	FORT WASHAKIE	56013	WY,FREMONT	WY	SW	2190	PNW	TRUE	82514	P. O. BOX 338		FORT WASHAKIE	200
085690004	ARAPAHOE COMM WATER SYSTEM	56013	WY,FREMONT	WY	GW	1872	PNW	TRUE	82514	P.O. Box 396		FT. WASHAKIE	533.33	500
085690008	ARAPAHOE INDUSTRIAL PARK	56013	WY,FREMONT	WY	GW	544	PNW	TRUE	82514	P.O. Box 396		FT. WASHAKIE	250	300
090400001	Topawa Intertie	04019	AZ,PIMA	AZ	GW	912	SW	TRUE	85634	P.O. Box 816		Sells	463.33	346.67
090400002	Nolic Intertie	04019	AZ,PIMA	AZ	GW	197	SW	TRUE	85634	P.O. Box 816		Sells	727.5	765
090400003	Chui Chu	04019	AZ,PIMA	AZ	GW	340	SW	TRUE	85634	P.O. Box 816		Sells	642.5	820
090400004	Fresnal	04019	AZ,PIMA	AZ	GW	105	SW	TRUE	85634	P.O. Box 816		Sells	0.01
090400005	Queens Well	04019	AZ,PIMA	AZ	GW	64	SW	TRUE	85634	P.O. Box 816		Sells	220
090400006	Covered Wells Regional	04019	AZ,PIMA	AZ	GW	350	SW	TRUE	85634	P.O. Box 816		Sells	950	950
090400008	Charco 27	04019	AZ,PIMA	AZ	GW	70	SW	TRUE	85634	P.O. Box 816		Sells	960	960
090400013	Whitehorse Pass (Shopishk)	04019	AZ,PIMA	AZ	GW	40	SW	TRUE	85634	Water, Wastewater and Propane Department	P.O. Box 816	Sells	967.5	1015
090400016	Kohatk	04019	AZ,PIMA	AZ	GW	102	SW	TRUE	85634	P.O. Box 816		Sells	1120	1100
090400018	Santa Rosa Ranch Intertie	04019	AZ,PIMA	AZ	GW	152	SW	TRUE	85634	P.O. Box 816		Sells	92.51
090400019	New Fields	04019	AZ,PIMA	AZ	GW	76	SW	TRUE	85634	P.O. Box 816		Sells	2166.67	2300
090400020	Vaya Chin Intertie	04019	AZ,PIMA	AZ	GW	917	SW	TRUE	85634	P.O. Box 816		Sells	382.5	565
090400021	Pia Oik	04019	AZ,PIMA	AZ	GW	50	SW	TRUE	85634	P.O. Box 816		Sells	7437.92	7699.58
090400023	Menager's Dam (Ali Chuk)	04019	AZ,PIMA	AZ	GW	212	SW	TRUE	85634	Water, Wastewater and Propane Department	P.O. Box 816	Sells	2513.33	2350
090400027	Ventana	04019	AZ,PIMA	AZ	GW	130	SW	TRUE	85634	P.O. Box 816		Sells	745	820
090400028	North Komelic	04019	AZ,PIMA	AZ	GW	120	SW	TRUE	85634	Water, Wastewater and Propane Department	P.O. Box 816	Sells	1175	1150
090400029	Cowlic	04019	AZ,PIMA	AZ	GW	120	SW	TRUE	85634	P.O. Box 816		Sells	1500	1500
090400030	Pisinemo Intertie	04019	AZ,PIMA	AZ	GW	472	SW	TRUE	85634	P.O. Box 816		Sells	1647.5	1600
090400032	Gunsight (Schuchuligk)	04019	AZ,PIMA	AZ	GW	75	SW	TRUE	85634	P.O. Box 816		Sells	0.01	0.01
090400034	Cockleburr	04019	AZ,PIMA	AZ	GW	125	SW	TRUE	85634	P.O. Box 816		Sells	3691.11	3400
090400035	San Xavier West	04019	AZ,PIMA	AZ	GW	1500	SW	TRUE	85634	P.O. Box 816		Sells	0.01
090400036	San Pedro	04019	AZ,PIMA	AZ	GW	128	SW	TRUE	85634	P.O. Box 816		Sells	605	625
090400037	Kaka	04019	AZ,PIMA	AZ	GW	133	SW	TRUE	85634	P.O. Box 816		Sells	705	705
090400038	Vamori	04019	AZ,PIMA	AZ	GW	125	SW	TRUE	85634	P.O. Box 816		Sells	1470
090400040	Little Tucson	04019	AZ,PIMA	AZ	GW	328	SW	TRUE	85634	P.O. Box 816		Sells	0.01
090400041	Kerwo (Gu Vo)	04019	AZ,PIMA	AZ	GW	229	SW	TRUE	85634	P.O. Box 816		Sells	520	570
090400042	Sells Intertie	04019	AZ,PIMA	AZ	GW	4072	SW	TRUE	85634	P.O. Box 816		Sells	233.34	233.34
090400047	GRIC DPW Sacaton	04021	AZ,PINAL	AZ	GW	4394	SW	TRUE	85247	PO Box G		Sacaton	1037.33	1192
090400051	Colorado River Regional Water System	04012	AZ,LAPAZ	AZ	GW	9277	SW	TRUE	85344	26600 Mohave Road		Parker	1295	790
090400054	BIA Keams Canyon	04017	AZ,NAVAJO	AZ	GW	861	SW	TRUE	86034	P.O. Box 158		Keams Canyon	1176.67	1105
090400057	Second Mesa Day School - BIA	04017	AZ,NAVAJO	AZ	GW	376	SW	TRUE	86043	P.O. Box 98		Second Mesa	302.5	310
090400063	BIA Truxton Agency	04015	AZ,MOHAVE	AZ	GW	34	SW	TRUE	86437	13067 E. Highway 66		Valentine	556	540
090400071	Cocopah West	04027	AZ,YUMA	AZ	GW	350	SW	TRUE	85350	14515 So. Veterans Dr.		Somerton	0.01	0.01
090400076	WMATUA Hondah-McNary	04017	AZ,NAVAJO	AZ	GW	1450	SW	TRUE	85941	P. O. Box 1150	Executive Building, 202 E. Walnut Street	Whiteriver	128.34	0.01
090400088	Fort McDowell Community	04013	AZ,MARICOPA	AZ	GW	6260	SW	TRUE	85269-7779	P.O. Box 17779		Fountain Hills	456.25	482.5
090400089	Quechan Utility	04027	AZ,YUMA	AZ	GW	3413	SW	TRUE	85366-1899	P.O. Box 1899		Yuma	150	142.51
090400090	Ak Chin Village	04021	AZ,PINAL	AZ	SW	6883	SW	TRUE	85138	42507 W. Peters & Nall Road		Maricopa	1500
090400092	GRIC DPW Casa Blanca_Bapchule	04021	AZ,PINAL	AZ	GW	2341	SW	TRUE	85247	PO Box G		Sacaton	982.5	1025
090400096	GRIC DPW Stotonic	04021	AZ,PINAL	AZ	GW	1840	SW	TRUE	85247	PO Box G		Sacaton	1400	1400
090400100	GRIC Sweetwater - DPW	04019	AZ,PIMA	AZ	GW	125	SW	TRUE	85247		P.O. Box G	Sacaton	1400	1400
090400101	Grand Canyon West	04015	AZ,MOHAVE	AZ	GW	2097	SW	TRUE	86434	P.O. Box 179		Peach Springs	245	260
090400104	Upper Moenkopi	04005	AZ,COCONINO	AZ	GW	1725	SW	TRUE	86045	P.O. Box 1229		Tuba City	225
090400105	Kykotsmovi	04017	AZ,NAVAJO	AZ	GW	1650	SW	TRUE	86039	P.O. Box 286		Kykotsmovi	107.5	0.01
090400106	Polacca	04017	AZ,NAVAJO	AZ	GW	2600	SW	TRUE	86042	P.O. Box 260		Polacca	982.5	1405
090400107	Sipaulovi (Lower Sipaulovi/Lower Mishongnovi)	04017	AZ,NAVAJO	AZ	GW	523	SW	TRUE	86043	PO Box 889		Second Mesa	327.5	350
090400108	Peach Springs	04015	AZ,MOHAVE	AZ	GW	1900	SW	TRUE	86434	P.O. Box 179		Peach Springs	410	410
090400109	Salt River Public Works	04013	AZ,MARICOPA	AZ	GW	35470	SW	TRUE	85256	10005 East Osborn Road		Scottsdale	105.01	105.01
090400110	SCUA Bylas	04009	AZ,GRAHAM	AZ	GW	2929	SW	TRUE	85550	P.O. Box O		San Carlos	1255	1255
090400112	SCUA Lower Peridot	04009	AZ,GRAHAM	AZ	GW	710	SW	TRUE	85550	P.O. Box O		San Carlos	460	460
090400114	SCUA Upper Seven Mile	04009	AZ,GRAHAM	AZ	GW	8700	SW	TRUE	85550	P.O. Box O		San Carlos	432.5	432.5
090400116	Yavapai Apache - Middle Verde	04025	AZ,YAVAPAI	AZ	GW	493	SW	TRUE	86322	2400 West Datsi		Camp Verde	290	250
090400120	Yavapai Apache - Tunlii	04025	AZ,YAVAPAI	AZ	GW	200	SW	TRUE	86322	2400 West Datsi		Camp Verde	1483.33	1483.33
090400206	Tuba City Community - NTUA	04001	AZ,APACHE	AZ	GW	6829	SW	TRUE	86504	P.O. Box 170		Fort Defiance	467.98
090400207	Coal Mine Mesa - NTUA	04001	AZ,APACHE	AZ	GW	348	SW	TRUE	86504	P.O. Box 170		Fort Defiance	435.42	430
090400208	Rare Metals - NTUA	04001	AZ,APACHE	AZ	GW	74	SW	TRUE	86504	P.O. Box 170		Fort Defiance	504.09
090400209	White Mesa - NTUA	04001	AZ,APACHE	AZ	GW	374	SW	TRUE	86504	P.O. Box 170		Fort Defiance	273.09	65.56
090400220	Comobabi Intertie	04019	AZ,PIMA	AZ	GW	200	SW	TRUE	85634	P.O. Box 816		Sells	195
090400226	Greater Santa Rosa Regional	04019	AZ,PIMA	AZ	GW	1109	SW	TRUE	85634	P.O. Box 816		Sells	1205	1200
090400227	San Xavier Ord (East)	04019	AZ,PIMA	AZ	GW	65	SW	TRUE	85634	P.O. Box 816		Sells	750
090400231	Jackrabbit	04019	AZ,PIMA	AZ	GW	40	SW	TRUE	85634	P.O. Box 816		Sells	1800	1800
090400232	Ak Chin Nursing Home	04019	AZ,PIMA	AZ	GW	146	SW	TRUE	85634	P.O. Box 816		Sells	968.33	1100
090400242	SCUA Upper Peridot	04009	AZ,GRAHAM	AZ	GW	620	SW	TRUE	85550	P.O. Box O		San Carlos	530	530
090400243	WMATUA Cibecue	04017	AZ,NAVAJO	AZ	GW	2242	SW	TRUE	85941	P. O. Box 1150	Executive Building, 202 E. Walnut Street	Whiteriver	120	240
090400244	WMATUA Carrizo	04017	AZ,NAVAJO	AZ	GW	100	SW	TRUE	85941	P. O. Box 1150	Executive Building, 202 E. Walnut Street	Whiteriver	350	410
090400259	Shungopavi	04017	AZ,NAVAJO	AZ	GW	1500	SW	TRUE	86043	PO Box 444		Second Mesa	120	240
090400273	SCUA Skill Center	04009	AZ,GRAHAM	AZ	GW	275	SW	TRUE	85550	P.O. Box O		San Carlos	330	330
090400274	Kaibab Village	04005	AZ,COCONINO	AZ	GW	250	SW	TRUE	86022	HC 65 Box 2		Pipe Spring	0.01	0.01
090400302	Avi Casino	06071	CA,SANBERNARDINO	CA	GW	3000	SW	TRUE	92363	500 Merriman		Needles	320	310
090400304	Avi Kwa Ame Farms North	06071	CA,SANBERNARDINO	CA	GW	30	SW	TRUE	92363	500 Merriman		Needles	146.67	210
090400316	Hopi Veterans Center	04017	AZ,NAVAJO	AZ	GW	315	SW	TRUE	86039	Facilities/Risk Management Services	P.O. Box 123	Kykotsmovi	230	230
090400320	Sage Memorial Hospital	04001	AZ,APACHE	AZ	GW	519	SW	TRUE	86505	P.O. Box 457		Ganado	150	150
090400393	Lower Moencopi - Spring Source	04005	AZ,COCONINO	AZ	GW	200	SW	TRUE	86045	P.O. Box 1709		Tuba City	115	230
090400394	Mishongnovi (Upper Sipaulovi/Upper Mishongnovi)	04017	AZ,NAVAJO	AZ	GW	450	SW	TRUE	86043	PO Box 889		Second Mesa	326.67	360
090400395	Hopi High School - BIA	04017	AZ,NAVAJO	AZ	GW	1150	SW	TRUE	86043	P.O. Box 337		Keams Canyon	2641.67	2062.5
090400676	Cocopah Bend RV & Golf Resort	04027	AZ,YUMA	AZ	GW	1095	SW	TRUE	85350	14515 So. Veterans Dr.		Somerton	0.01	0.01
090400680	Sleepy Hollow RV	04027	AZ,YUMA	AZ	GW	189	SW	TRUE	85366-1899	P.O. Box 1899		Yuma	0.01	0.01
090400681	Riverfront RV Park	04027	AZ,YUMA	AZ	GW	65	SW	TRUE	85366-1899	P.O. Box 1899		Yuma	751.67	735
090400687	Bacavi Village	04017	AZ,NAVAJO	AZ	GW	690	SW	TRUE	86030	P.O. Box 185		Hotevilla	170	160
090400688	Spider Mound	04017	AZ,NAVAJO	AZ	GW	103	SW	TRUE	86034	P.O. Box 2008		Keams Canyon	4336.25	4300
090400692	GRIC DPW Wild Horse Pass	04013	AZ,MARICOPA	AZ	GW	22795	SW	TRUE	85247	PO Box G		Sacaton	435	435
090400693	WMATUA Miner Flat	04017	AZ,NAVAJO	AZ	SW	28417	SW	TRUE	85941	P. O. Box 1150	Executive Building, 202 E. Walnut Street	Whiteriver	446.67	240
090400695	Salt River North Mesa	04013	AZ,MARICOPA	AZ	GW	70	SW	TRUE	85256	10005 East Osborn Road		Scottsdale	870	945
090400699	SCUA Beverly Hills	04009	AZ,GRAHAM	AZ	GW	400	SW	TRUE	85550	P.O. Box O		San Carlos	180	180
090400700	Hotevilla Village	04017	AZ,NAVAJO	AZ	GW	1367	SW	TRUE	86030	P.O. Box 706		Hotevilla	175	170
090400706	Salt River Lehi	04013	AZ,MARICOPA	AZ	GW	350	SW	TRUE	85256	10005 East Osborn Road		Scottsdale	430	430
090402015	Sikul Himatk	04019	AZ,PIMA	AZ	GW	40	SW	TRUE	85634	Water, Wastewater and Propane Department	P.O. Box 816	Sells	740	810
090403008	Moenave Community	04001	AZ,APACHE	AZ	GW	32	SW	TRUE	86515	Technical Construction and Operations Branch	P.O. Box 646	Window Rock	410	410
090403009	Gap / Cedar Ridge - NTUA	04001	AZ,APACHE	AZ	GW	995	SW	TRUE	86504	P.O. Box 170		Fort Defiance	331.79	120
090403010	Cameron Community - NTUA	04001	AZ,APACHE	AZ	GW	673	SW	TRUE	86504	P.O. Box 170		Fort Defiance	863.12	915
090408027	Moccasin Domestic Water Improvement District	04005	AZ,COCONINO	AZ	GW	70	SW	TRUE	86022	HC 65, Box 62		Fredonia	0.01	0.01
090433001	Tuba City Boarding School - BIA	04005	AZ,COCONINO	AZ	GW	2085	SW	TRUE	86045	P.O. Box 187		Tuba City	0.01
090600056	La Posta Lower Community	06073	CA,SANDIEGO	CA	GW	29	SW	TRUE	91906	36190 Church Rd	Suite #1	Campo	0.01	0.01
090600057	Old Campo	06073	CA,SANDIEGO	CA	GW	80	SW	TRUE	91906	36190 Church Rd.	Suite 1	Campo	183.34	115
090600059	South Campo	06073	CA,SANDIEGO	CA	GW	40	SW	TRUE	91906	36190 Church Rd.	Suite 1	Campo	730	730
090600118	Barona North	06073	CA,SANDIEGO	CA	GW	50	SW	TRUE	92040	1095 Barona Road		Lakeside	546.67	600
090600120	Big Pine Paiute Band	06027	CA,INYO	CA	GW	432	SW	TRUE	93513	P.O. Box 700		Big Pine	100	0.01
090600121	Big Sandy Rancheria	06019	CA,FRESNO	CA	GW	385	SW	TRUE	93602	P. O. Box 337		Auberry	125	250
090600122	Bishop Paiute-Shoshone Tribe	06027	CA,INYO	CA	GW	1880	SW	TRUE	93514	50 Tu Su Lane		Bishop	300	200
090600125	Chemehuevi Water	06071	CA,SANBERNARDINO	CA	GW	2188	SW	TRUE	92363	P.O. Box 1976		Havasu Lake	1533.33	1550
090600126	Cold Springs Main	06019	CA,FRESNO	CA	GW	179	SW	TRUE	93667	P.O. Box 209		Tollhouse	0.01
090600128	Fort Bidwell Reservation	06049	CA,MODOC	CA	SW	90	SW	TRUE	96112	P.O. Box 129		Fort Bidwell	200
090600129	Fort Independence	06027	CA,INYO	CA	GW	100	SW	TRUE	93526	P.O. Box 67		Independence	0.01	0.01
090600130	Bermuda Palms	06071	CA,SANBERNARDINO	CA	GW	275	SW	TRUE	92242	150313 Rio Vista Drive		Big River	355	380
090600133	Shanel Tribal Utility District	06045	CA,MENDOCINO	CA	GW	450	SW	TRUE	95449	3000 Shanel Road		Hopland	120	120
090600134	Yurok - Wautec	06015	CA,DELNORTE	CA	SW	25	SW	TRUE	95548	190 Klamath Blvd	P.O. Box 1027	Klamath	0.01	0.01
090600135	Kashia	06097	CA,SONOMA	CA	SW	115	SW	TRUE	95403	PO Box 6525	1420 Guerneville Road, Ste. 1	Santa Rosa	350	350
090600138	Lone Pine	06027	CA,INYO	CA	GW	335	SW	TRUE	93545	P.O. Box 747	1101 South Main Street, Star Rte. 1	Lone Pine	0.01	0.01
090600142	Morongo	06065	CA,RIVERSIDE	CA	GW	10950	SW	TRUE	92220	12700 Pumarra Rd		Banning	921.43	1025
090600144	Pala South	06073	CA,SANDIEGO	CA	GW	230	SW	TRUE	92059	36008 Pala Temcula Road	PM850	Pala	234.17	233.33
090600145	Point Arena Rancheria	06045	CA,MENDOCINO	CA	GW	363	SW	TRUE	95468	P.O. Box 623		Point Arena	230	230
090600146	Rincon Paradise Creek	06073	CA,SANDIEGO	CA	GW	247	SW	TRUE	92082	1 West Tribal Road		Valley Center	1156.67	160
090600147	Rincon Northern	06073	CA,SANDIEGO	CA	GW	6400	SW	TRUE	92082	1 West Tribal Road		Valley Center	1398.89	196.67
090600150	Santa Ysabel Main	06073	CA,SANDIEGO	CA	GW	140	SW	TRUE	92070	P. O. Box 130		Santa Ysabel	345	310
090600151	Soboba	06065	CA,RIVERSIDE	CA	GW	4700	SW	TRUE	92581	P. O. Box 487		San Jacinto	266.67	200
090600154	Table Mountain Rancheria	06019	CA,FRESNO	CA	GW	6000	SW	TRUE	93626	P.O. Box 410		Friant	170
090600156	Tule River Reservation Main	06107	CA,TULARE	CA	SW	800	SW	TRUE	93258	P. O. Box 589	487 S. Reservation Rd.	Porterville	450
090600158	Viejas Community System	06073	CA,SANDIEGO	CA	GW	10000	SW	TRUE	91901	P.O. Box 908		Alpine	188	188
090600159	Benton Paiute Tribe	06051	CA,MONO	CA	GW	90	SW	TRUE	93512	25669 Highway 6, PMB 1		Benton	2375	1650
090600160	Stewart Village	06027	CA,INYO	CA	GW	40	SW	TRUE	93513	P.O. Box 343	464 Bartell Road	Big Pine	0.01	0.01
090600165	Tule River Cow Mountain	06107	CA,TULARE	CA	GW	45	SW	TRUE	93258	P. O. Box 589	487 S. Reservation Rd.	Porterville	252.5	230
090600190	Riverview Mobile and RV Park	06071	CA,SANBERNARDINO	CA	GW	250	SW	TRUE	92242	Parker Dam Highway Box 47		Earp	487.5	487.5
090600194	River Reflections Estates	06071	CA,SANBERNARDINO	CA	GW	325	SW	TRUE	92242	P.O. Box 114		Earp	480	480
090600226	Big River Development	04012	AZ,LAPAZ	AZ	GW	2300	SW	TRUE	85344	26600 Mohave Road		Parker	337.5	370
090600227	Lost Lake Resort	06065	CA,RIVERSIDE	CA	GW	667	SW	TRUE	92225	42500 North Hwy 95		Blythe	570	650
090600238	Vee's Trailer Park	06025	CA,IMPERIAL	CA	GW	75	SW	TRUE	92283	P.O. Box 518		Winterhaven	0.01	0.01
090600362	Washoe Tribe Woodfords	32005	NV,DOUGLAS	NV	GW	230	SW	TRUE	89410	919 Highway 395 South		Gardnerville	0.01	0.01
090605004	Grindstone Rancheria	06021	CA,GLENN	CA	SW	150	SW	TRUE	95939	P.O. Box 63	Country Road 305 #13A	Elk Creek	0.01	0.01
090605006	Yurok - Weitchpec	06015	CA,DELNORTE	CA	SW	110	SW	TRUE	95548	190 Klamath Blvd	P.O. Box 1027	Klamath	0.01	0.01
090605007	La Jolla Eastern	06073	CA,SANDIEGO	CA	GW	460	SW	TRUE	92061	22000 Hwy 76		Pauma Valley	180	180
090605008	La Jolla Western	06073	CA,SANDIEGO	CA	GW	175	SW	TRUE	92061	22000 Hwy 76		Pauma Valley	132.5	132.5
090605011	Mesa Grande (Tract 2)	06073	CA,SANDIEGO	CA	GW	40	SW	TRUE	92070	P. O. Box 270		Santa Ysabel	130	130
090605013	Pechanga	06065	CA,RIVERSIDE	CA	GW	15000	SW	TRUE	92593	P. O. Box 1477		Temecula	373.33	369.44
090605014	Yurok - Requa	06015	CA,DELNORTE	CA	GW	90	SW	TRUE	95548	190 Klamath Blvd	P.O. Box 1027	Klamath	0.01	0.01
090605017	San Pasqual District A	06073	CA,SANDIEGO	CA	GW	475	SW	TRUE	92082	P. O. Box 365		Valley Center	0.01	0.01
090605019	Santa Rosa Reservation	06065	CA,RIVERSIDE	CA	GW	40	SW	TRUE	92539	PO Box 391820		Anza	300
090605020	Santa Ysabel Canyon	06073	CA,SANDIEGO	CA	GW	33	SW	TRUE	92070	P. O. Box 130		Santa Ysabel	160	160
090605021	Original Sherwood Valley Rancheria	06045	CA,MENDOCINO	CA	GW	35	SW	TRUE	95490	190 Sherwood Hill Drive		Willits	0.01	0.01
090605024	Sycuan	06073	CA,SANDIEGO	CA	GW	5800	SW	TRUE	92019	1 Kwaaypaay Court		El Cajon	180	180
090605025	Upper Lake Hardisty System	06033	CA,LAKE	CA	GW	80	SW	TRUE	95485	375 E. Hwy 20 Ste 1	P.O. Box 516	Upper Lake	0.01	0.01
090605045	Campo Church Road System (HUD Homes)	06073	CA,SANDIEGO	CA	GW	110	SW	TRUE	91906	36190 Church Rd.	Suite 1	Campo	370	370
090605046	Colusa Northern System	06011	CA,COLUSA	CA	GW	29	SW	TRUE	95932-4018	3730 Highway 45		Colusa	0.01	0.01
090605047	Colusa Southern System	06011	CA,COLUSA	CA	GW	2000	SW	TRUE	95932-4018	3730 Highway 45		Colusa	213.34	0.01
090605055	Cortina Rancheria	06011	CA,COLUSA	CA	GW	28	SW	TRUE	95987	P.O. Box 1630		Williams	400	400
090605057	Resighini Rancheria	06015	CA,DELNORTE	CA	GW	190	SW	TRUE	95548	P. O. Box 529		Klamath	0.01	0.01
090605060	Howonquet Community(Smith River)	06015	CA,DELNORTE	CA	SW	220	SW	TRUE	95567-9525	140 Rowdy Creek Rd.		Smith River	305	0.01
090605074	Tule River Apple Valley	06107	CA,TULARE	CA	GW	25	SW	TRUE	93258	P. O. Box 589	487 S. Reservation Rd.	Porterville	225	210
090605119	Bear River - Tish Non Village	06023	CA,HUMBOLDT	CA	GW	50	SW	TRUE	95551	266 Keisner Road		Loleta	0.01
090605122	Turner Trailer Park	06073	CA,SANDIEGO	CA	GW	70	SW	TRUE	92082	P.O. Box 1060		Valley Center	200	200
090605124	Table Bluff (New) Rancheria	06023	CA,HUMBOLDT	CA	GW	200	SW	TRUE	95551	1000 Wiyot Drive		Loleta	403.34	605
090605125	Bear River/Singley Hill	06023	CA,HUMBOLDT	CA	GW	1680	SW	TRUE	95551	266 Keisner Road		Loleta	0.01	0.01
090605126	Hoopa Valley-Wide System	06023	CA,HUMBOLDT	CA	SW	2602	SW	TRUE	95546	P. O. Box 1348		Hoopa	0.01	0.01
090605129	Oasis Mobile Home Park	06025	CA,IMPERIAL	CA	GW	2000	SW	TRUE	92274	88-740 Avenue 70		Thermal	1191.67	687.5
090605132	Mesa Grande - Black Canyon	06073	CA,SANDIEGO	CA	GW	60	SW	TRUE	92070	P. O. Box 270		Santa Ysabel	140	140
090605133	Table Mountain Upper	06019	CA,FRESNO	CA	GW	142	SW	TRUE	93626	P.O. Box 410		Friant	235
090605140	Robin Lawson Trailer Park	06025	CA,IMPERIAL	CA	GW	150	SW	TRUE	92274	88-740 Avenue 70		Thermal	600	600
090605143	Yurok - Terwer Water System	06015	CA,DELNORTE	CA	GW	530	SW	TRUE	95548	190 Klamath Blvd	P.O. Box 1027	Klamath	0.01	0.01
090605153	Pala North	06073	CA,SANDIEGO	CA	GW	14000	SW	TRUE	92059	36008 Pala Temcula Road	PM850	Pala	311.67	303.33
090605154	Indian Village	06065	CA,RIVERSIDE	CA	GW	75	SW	TRUE	92254	PO Box 878		Mecca	700	700
090605159	Duro Mobile Home Park (Desert)	06025	CA,IMPERIAL	CA	GW	2000	SW	TRUE	92274	68-800 Hwy. 195		Thermal	833.33	800
090605160	DD Mobile Home Park	06065	CA,RIVERSIDE	CA	GW	300	SW	TRUE	92274	63850 Wilma Jean Way		Thermal	1212.5	2425
090605164	Big Valley Rancheria Water District	06033	CA,LAKE	CA	GW	3135	SW	TRUE	95453	2726 Mission Rancheria Road		Lakeport	55	110
093200067	Duck Valley Owyhee	32007	NV,ELKO	NV	GW	150	SW	TRUE	89832	P.O. Box 219		Owyhee	190	190
093200161	Washoe Tribe Carson Colony	32005	NV,DOUGLAS	NV	GW	450	SW	TRUE	89410	919 Highway 395 South		Gardnerville	200	400
093200164	Ft. McDermitt Paiute-Shoshone - Upper	32013	NV,HUMBOLDT	NV	GW	200	SW	TRUE	89421-0457	P.O. Box 457		McDermitt	433.33	400
093200165	Ft. McDermitt Paiute-Shoshone - Lower	32013	NV,HUMBOLDT	NV	GW	300	SW	TRUE	89421-0457	P.O. Box 457		McDermitt	200	200
093200166	Fallon-Paiute Shoshone Tribe Community System	32001	NV,CHURCHILL	NV	GW	900	SW	TRUE	89406	565 Rio Vista Drive		Fallon	800	800
093200168	Nixon	32021	NV,MINERAL	NV	GW	800	SW	TRUE	89420	P.O. Box 256		Nixon	125	50
093200169	Wadsworth	32021	NV,MINERAL	NV	GW	725	SW	TRUE	89420	P.O. Box 256		Nixon	50	0.01
093200171	Yerington (Campbell Ranch)	32019	NV,LYON	NV	GW	100	SW	TRUE	89447	171 Campbell Lane		Yerington	465.42	547.5
093200173	Goshute (Lower)	49045	UT,TOOELE	UT	GW	40	SW	TRUE	84034	P.O. Box 6104		Ibapah	225
093200177	Goshute (Upper)	49045	UT,TOOELE	UT	GW	40	SW	TRUE	84034	P.O. Box 6104		Ibapah	90
093200359	Washoe Tribe Stewart	32005	NV,DOUGLAS	NV	GW	160	SW	TRUE	89410	919 Highway 395 South		Gardnerville	200	200
093200360	Walker River Paiute Tribe	32021	NV,MINERAL	NV	GW	900	SW	TRUE	89427	P.O. Box 220		Schurz	1000	1000
093200362	Sutcliffe	32021	NV,MINERAL	NV	GW	250	SW	TRUE	89420	P.O. Box 256		Nixon	750	700
093200364	Battle Mountain	32011	NV,EUREKA	NV	GW	120	SW	TRUE	89820	37 Mountain View Dr. #11		Battle Mountain	500	500
093200366	South Fork (Te-Moak)	32007	NV,ELKO	NV	GW	40	SW	TRUE	89801	525 Sunset Street		Elko	275	200
093200368	Bodie Flats Mobile Home Park	32005	NV,DOUGLAS	NV	GW	40	SW	TRUE	89410	Bodie Flats Mobile Home Park	P.O. Box 1262	Gardnerville	0.01
093200369	Hungry Valley (Reno-Sparks)	32031	NV,WASHOE	NV	GW	620	SW	TRUE	89502	98 Colony Road		Reno	778.33	650
093200371	Rite of Passage - ATC	32019	NV,LYON	NV	GW	150	SW	TRUE	89447	100 Rosaschi Rd		Yerington	700	700
093200373	Las Vegas Paiute Snow Mountain	32003	NV,CLARK	NV	GW	345	SW	TRUE	89106	1 Paiute Drive		Las Vegas	170	180
093200374	Pine View Estates	32005	NV,DOUGLAS	NV	GW	50	SW	TRUE	89410	35 Conner Way		Gardnerville	225	300
093500302	Rock Springs Community - NTUA	04001	AZ,APACHE	AZ	GW	1532	SW	TRUE	86504	P.O. Box 170		Fort Defiance	635.42	548.33
093503036	Baca Prewitt Watering Point	04001	AZ,APACHE	AZ	GW	100	SW	TRUE	86504	P.O. Box 678	Technical Construction and Operations Branch	Fort Defiance	680	770
093503042	Torreon-Ojo Encino East - NTUA	04001	AZ,APACHE	AZ	GW	2051	SW	TRUE	86504	P.O. Box 170		Fort Defiance	409.17	372.5
093534001	Eastern Navajo Agency (BIE) Headquarters - BIA	04001	AZ,APACHE	AZ	GW	951	SW	TRUE	86515	P.O. Box 1449		Window Rock	425.83
093534004	Bread Springs Day School (Present) - BIA	35031	NM,MCKINLEY	NM	GW	102	SW	TRUE	87301	301 West Hill Street		Gallup	330
093534005	Chi Chil Tah Boarding School - BIA	04001	AZ,APACHE	AZ	GW	137	SW	TRUE	86515	P.O. Box 1449		Window Rock	80
093534011	Pueblo Pintado Community School (New) - BIA	04001	AZ,APACHE	AZ	GW	385	SW	TRUE	86515	P.O. Box 1449		Window Rock	0.01
093534020	Fort Wingate Community - BIA	04001	AZ,APACHE	AZ	GW	550	SW	TRUE	86515	P.O. Box 1449		Window Rock	237.5
093534021	Wingate High School - BIA	04001	AZ,APACHE	AZ	GW	910	SW	TRUE	86515	P.O. Box 1449		Window Rock	230
093534022	Wingate Elementary School (New) - BIA	04001	AZ,APACHE	AZ	GW	800	SW	TRUE	86515	P.O. Box 1449		Window Rock	220
093534023	Crownpoint Boarding School - BIA	04001	AZ,APACHE	AZ	GW	1024	SW	TRUE	86515	P.O. Box 1449		Window Rock	220
093534024	Dzilthnaodithhle Boarding School - BIA	04001	AZ,APACHE	AZ	GW	690	SW	TRUE	86515	P.O. Box 1449		Window Rock	311.67
AK2110318	CHURCHILL PARK	02110	AK,JUNEAUCITYANDBOROUGH	AK	GW	250	AKHI	FALSE	99801-9539	5454 Shaune Dr.		JUNEAU	170	170
AK2110342	CITY AND BOROUGH OF JUNEAU	02110	AK,JUNEAUCITYANDBOROUGH	AK	SW	31272	AKHI	FALSE	99801	2009 Radcliffe Rd.		JUNEAU	30	30
AK2110562	CHILKAT INDIAN VILLAGE	02100	AK,HAINESBOROUGH	AK	GW	113	AKHI	FALSE	99827	HC 60 Box 2207		HAINES	0.01	0.01
AK2110619	HAINES	02100	AK,HAINESBOROUGH	AK	SW	1613	AKHI	FALSE	99827-1209	P.O. BOX 1209		HAINES	0.01	0.01
AK2110821	COVENANT LIFE CENTER	02100	AK,HAINESBOROUGH	AK	GW	33	AKHI	FALSE	99827	HC 60 BOX 2652		HAINES	810
AK2111457	CRYSTAL CATHEDRALS WATER	02100	AK,HAINESBOROUGH	AK	GW	465	AKHI	FALSE	99827-1209	P.O. BOX 1209		HAINES	210	210
AK2120012	VALLENAR VIEW MOBILE HOME PARK	02130	AK,KETCHIKANGATEWAYBOROUGH	AK	SW	225	AKHI	FALSE	99901	P.O. BOX 6420		KETCHIKAN	0.01
AK2120127	SAXMAN	02130	AK,KETCHIKANGATEWAYBOROUGH	AK	SW	450	AKHI	FALSE	99901	Rt. 2 Box 1 - Saxman		KETCHIKAN	0.01	0.01
AK2120143	WRANGELL	02195	AK,PETERSBURGBOROUGH	AK	SW	2300	AKHI	FALSE	99929	P.O. Box 531		WRANGELL	0.01
AK2120193	CRAIG PUBLIC WORKS	02198	AK,PRINCEOFWALES-HYDERCENSUSAREA	AK	SW	1475	AKHI	FALSE	99921	P.O. Box 725		CRAIG	0.01	0.01
AK2120216	THORNE BAY, CITY OF	02198	AK,PRINCEOFWALES-HYDERCENSUSAREA	AK	SW	957	AKHI	FALSE	99919	PO Box 19110		THORNE BAY	0.01	0.01
AK2120232	KETCHIKAN PUBLIC UTILITIES	02130	AK,KETCHIKANGATEWAYBOROUGH	AK	SW	8846	AKHI	FALSE	99901	2930 TONGASS		KETCHIKAN	0.01	0.01
AK2120606	KASAAN	02130	AK,KETCHIKANGATEWAYBOROUGH	AK	SW	46	AKHI	FALSE	99950	PO Box KXA		KASAAN	0.01	0.01
AK2121123	PORT PROTECTION	02130	AK,KETCHIKANGATEWAYBOROUGH	AK	GW	60	AKHI	FALSE	99950-0180	P.O. Box PPV		PORT PROTECTION	0.01	0.01
AK2121510	SOUTH TONGASS WATER UTILITY	02130	AK,KETCHIKANGATEWAYBOROUGH	AK	SW	975	AKHI	FALSE	99901	1900 First Ave., Suite 219		KETCHIKAN	0.01
AK2130075	SITKA	02220	AK,SITKACITYANDBOROUGH	AK	SW	9844	AKHI	FALSE	99835	100 LINCOLN STREET	100 ALICE LOOP	SITKA	680	680
AK2130122	PELICAN UTILITIES	02230	AK,SKAGWAYMUNICIPALITY	AK	SW	230	AKHI	FALSE	99832	P.O. Box 737		PELICAN	0.01	0.01
AK2130148	PETERSBURG	02195	AK,PETERSBURGBOROUGH	AK	SW	3350	AKHI	FALSE	99833	P.O. Box 329	303 S. Second Street	PETERSBURG	1290	1290
AK2130156	PORT ALEXANDER PWS	02220	AK,SITKACITYANDBOROUGH	AK	SW	95	AKHI	FALSE	99836	P.O. Box 8068		PORT ALEXANDER	0.01
AK2210338	GREEN ACRES TC	02020	AK,ANCHORAGEMUNICIPALITY	AK	GW	96	AKHI	FALSE	80537	4216 Fescue Drive		LOVELAND	0.01	0.01
AK2210346	GREENBROOK S/D	02020	AK,ANCHORAGEMUNICIPALITY	AK	GW	123	AKHI	FALSE	99503	PACIFIC RIM PROPERTY MANAGEMENT	405 W. 27TH AVE	ANCHORAGE	0.01
AK2210354	INLET VIEW MHP CHUGIAK	02020	AK,ANCHORAGEMUNICIPALITY	AK	GW	50	AKHI	FALSE	99577-0763	P.O. BOX 770763		EAGLE RIVER	0.01	0.01
AK2210396	L & L TC	02020	AK,ANCHORAGEMUNICIPALITY	AK	GW	75	AKHI	FALSE	99524	P.O. Box 242523		ANCHORAGE	160	160
AK2210419	PENLAND PARK MHP	02020	AK,ANCHORAGEMUNICIPALITY	AK	GW	1500	AKHI	FALSE	99507	9499 Brayton Dr.	Unit 00	ANCHORAGE	110
AK2210435	RANGEVIEW TC	02020	AK,ANCHORAGEMUNICIPALITY	AK	GW	795	AKHI	FALSE	99504	705 Muldoon Road		ANCHORAGE	0.01
AK2210451	RIVIERA TERRACE TC	02020	AK,ANCHORAGEMUNICIPALITY	AK	GW	435	AKHI	FALSE	91436	16633 Ventura Blvd., Ste. 1014		ENCINO	150
AK2210566	TOP HAND TC	02020	AK,ANCHORAGEMUNICIPALITY	AK	GW	60	AKHI	FALSE	99517-2507	Top Hand TC	2409 McRae Rd	ANCHORAGE	150
AK2210574	TOTEM TRAILER TOWN TC	02020	AK,ANCHORAGEMUNICIPALITY	AK	GW	480	AKHI	FALSE	99514-0330	P.O. BOX 140330		ANCHORAGE	0.01	0.01
AK2210605	VALLI VUE S/D WATER SYSTEM	02020	AK,ANCHORAGEMUNICIPALITY	AK	GW	794	AKHI	FALSE	99508	2825 Rose street	Suite 202	ANCHORAGE	0.01
AK2210639	EAST 98TH AVENUE WELL HOA	02020	AK,ANCHORAGEMUNICIPALITY	AK	GW	76	AKHI	FALSE	99507	5061 East 98th Ave.		ANCHORAGE	0.01	0.01
AK2210689	GLENCAREN COURT	02020	AK,ANCHORAGEMUNICIPALITY	AK	GW	654	AKHI	FALSE	99504	2221 MULDOON ROAD		ANCHORAGE	0.01	0.01
AK2210697	OASIS WATER - MCKINLEY VIEW DIV	02020	AK,ANCHORAGEMUNICIPALITY	AK	GW	130	AKHI	FALSE	99523-3368	P.O. BOX 233368	dave@nusalaska.com	ANCHORAGE	0.01
AK2210778	TROLL KNOLL S/D	02020	AK,ANCHORAGEMUNICIPALITY	AK	GW	99	AKHI	FALSE	99567	23847 Hilltop Drive		CHUGIAK	0.01
AK2210786	OMEGA HOMEOWNERS ASSN.	02020	AK,ANCHORAGEMUNICIPALITY	AK	GW	35	AKHI	FALSE	99516	4919 OMEGA CIRCLE		ANCHORAGE	0.01
AK2210794	FOREST PARK TC	02020	AK,ANCHORAGEMUNICIPALITY	AK	GW	175	AKHI	FALSE	99502	6801 Tall Spruce Drive		ANCHORAGE	170
AK2210891	SNOWCREST VIEW SOUTH	02020	AK,ANCHORAGEMUNICIPALITY	AK	GW	25	AKHI	FALSE	99515	11400 Lillian Lane		ANCHORAGE	0.01	0.01
AK2210906	MOA MUNICIPALITY OF ANCHORAGE	02020	AK,ANCHORAGEMUNICIPALITY	AK	SW	224142	AKHI	FALSE	99503	AWWU, Attn. David Persinger	3000 Arctic Blvd	ANCHORAGE	39.51	23.76
AK2211025	EAST ANCHORAGE MHP	02020	AK,ANCHORAGEMUNICIPALITY	AK	GW	480	AKHI	FALSE	99504	5800 Boundary Ave. Apt. #1		ANCHORAGE	0.01
AK2211075	DIMOND ESTATES TRAILER COUR	02020	AK,ANCHORAGEMUNICIPALITY	AK	GW	1395	AKHI	FALSE	99515	1200 WEst Dimond Blvd		ANCHORAGE	0.01	0.01
AK2211091	SOUTH PARK ESTATE TC	02020	AK,ANCHORAGEMUNICIPALITY	AK	GW	175	AKHI	FALSE	99523-3368	P.O. BOX 233368	dave@nusalaska.com	ANCHORAGE	120
AK2211114	ROMIG PARK S/D	02020	AK,ANCHORAGEMUNICIPALITY	AK	GW	493	AKHI	FALSE	99523-3368	P.O. BOX 233368	dave@nusalaska.com	ANCHORAGE	130
AK2211122	SWISS AIRE S/D	02020	AK,ANCHORAGEMUNICIPALITY	AK	GW	48	AKHI	FALSE	99507	8651 SWISS PLACE		ANCHORAGE	0.01
AK2211130	TRAILS END MHP	02020	AK,ANCHORAGEMUNICIPALITY	AK	GW	100	AKHI	FALSE	99504	705 Muldoon Rd		ANCHORAGE	0.01
AK2211198	ANCHORAGE SANDS APARTMENTS	02020	AK,ANCHORAGEMUNICIPALITY	AK	GW	130	AKHI	FALSE	99509-2685	P.O. BOX 92685	1627 W 32ND AVENUE	ANCHORAGE	80	80
AK2211229	ALPAT WATER - MOOREHAND DIV.	02020	AK,ANCHORAGEMUNICIPALITY	AK	GW	350	AKHI	FALSE	99523-3368	P.O. BOX 233368	dave@nusalaska.com	ANCHORAGE	0.01
AK2211473	PETERS CREEK TERRACE	02020	AK,ANCHORAGEMUNICIPALITY	AK	GW	70	AKHI	FALSE	99520-1667	P.O. BOX 201667		ANCHORAGE	0.01	0.01
AK2211481	BAXTER ROAD TC	02020	AK,ANCHORAGEMUNICIPALITY	AK	GW	70	AKHI	FALSE	99509	P.O. Box 90834		ANCHORAGE	0.01	0.01
AK2211619	MAYFLOWER TC	02020	AK,ANCHORAGEMUNICIPALITY	AK	GW	650	AKHI	FALSE	99504	1001 Boniface Parkway ATTN: Office		ANCHORAGE	0.01
AK2211669	HOMESTEAD HILLS	02020	AK,ANCHORAGEMUNICIPALITY	AK	GW	50	AKHI	FALSE	99516	4431 TRAPLINE DRIVE		ANCHORAGE	0.01	0.01
AK2211677	SOUTHWOOD MANOR TC	02020	AK,ANCHORAGEMUNICIPALITY	AK	GW	1005	AKHI	FALSE	99507	9499 Brayton Dr.	Unit 00	ANCHORAGE	150
AK2211708	BOREALIS ALPHA WATER SYSTEM	02020	AK,ANCHORAGEMUNICIPALITY	AK	GW	48	AKHI	FALSE	99516	4851 Alpha Circle		ANCHORAGE	0.01
AK2211724	G A PHILLIPS S/D	02020	AK,ANCHORAGEMUNICIPALITY	AK	GW	96	AKHI	FALSE	99577	11328 Borealis Street		ANCHORAGE	0.01	0.01
AK2211813	SKY RANCH ESTATES #1 UPPER WELL	02020	AK,ANCHORAGEMUNICIPALITY	AK	GW	73	AKHI	FALSE	99516	11710 Pinto Circle		ANCHORAGE	0.01	0.01
AK2211821	SPENARD HEIGHTS SUBDIVISION	02020	AK,ANCHORAGEMUNICIPALITY	AK	GW	100	AKHI	FALSE	99503	6130 Loganberry		ANCHORAGE	0.01	0.01
AK2211897	KATHY O ESTATES	02020	AK,ANCHORAGEMUNICIPALITY	AK	GW	242	AKHI	FALSE	99524	P.O. Box 242523		ANCHORAGE	0.01	0.01
AK2211952	WHITTIER WATER SYSTEM	02261	AK,VALDEZ-CORDOVACENSUSAREA	AK	GW	730	AKHI	FALSE	99693	P.O. box 608		WHITTIER	0.01
AK2212005	SUN VALLEY HEIGHTS NORTH	02020	AK,ANCHORAGEMUNICIPALITY	AK	GW	51	AKHI	FALSE	99511	P.O. Box 110688		ANCHORAGE	110
AK2212021	GIRDWOOD WATER SYSTEM	02020	AK,ANCHORAGEMUNICIPALITY	AK	GW	2342	AKHI	FALSE	99503	AWWU, Attn. David Persinger	3000 Arctic Blvd	ANCHORAGE	27.51	0.01
AK2212039	DOYON UTILITIES JBER - RICHARDSON	02020	AK,ANCHORAGEMUNICIPALITY	AK	SW	17371	AKHI	FALSE	99707	P.O. Box 74040		FAIRBANKS	0.01	0.01
AK2212267	GLACIER VALLEY WATER COMPANY	02020	AK,ANCHORAGEMUNICIPALITY	AK	GW	120	AKHI	FALSE	99518	501 Nathan #4		ANCHORAGE	0.01
AK2212461	HILLSIDE PARK S/D	02020	AK,ANCHORAGEMUNICIPALITY	AK	GW	136	AKHI	FALSE	99508	1215 AIRPORT HEIGHTS ROAD		ANCHORAGE	0.01
AK2212819	KINGSBERRY HOMEOWNERS ASSOC.	02020	AK,ANCHORAGEMUNICIPALITY	AK	GW	50	AKHI	FALSE	99523	P.O. Box 232244		ANCHORAGE	100
AK2212916	SKY RANCH ESTATES #2 LOWER WELL	02020	AK,ANCHORAGEMUNICIPALITY	AK	GW	72	AKHI	FALSE	99516	11710 Pinto Circle		ANCHORAGE	0.01	0.01
AK2212924	COHOE SUBDIVISION	02020	AK,ANCHORAGEMUNICIPALITY	AK	GW	36	AKHI	FALSE	99507	9360 Strutz Avenue		ANCHORAGE	0.01	0.01
AK2213019	EKLUTNA GATE	02020	AK,ANCHORAGEMUNICIPALITY	AK	GW	45	AKHI	FALSE	99518	330 E 76th Ave		ANCHORAGE	0.01	0.01
AK2213239	BEAR MOUNTAIN CONDO ASSN.	02020	AK,ANCHORAGEMUNICIPALITY	AK	GW	65	AKHI	FALSE	99509-2130	Bear Mountain Condo Association	P.O. Box 92130	ANCHORAGE	0.01	0.01
AK2213297	BIRCHWOOD MHP	02020	AK,ANCHORAGEMUNICIPALITY	AK	GW	120	AKHI	FALSE	99508	4100 Debarr Road		ANCHORAGE	0.01
AK2213336	GLENN MULDOON TC	02020	AK,ANCHORAGEMUNICIPALITY	AK	GW	354	AKHI	FALSE	99503	CIRI c/o PTP Management	2550 Denali St., Suite 500	ANCHORAGE	0.01
AK2213564	SPRING FOREST HOMEOWNERS ASSN.	02020	AK,ANCHORAGEMUNICIPALITY	AK	GW	94	AKHI	FALSE	99516	5821 WEST TREE DRIVE		ANCHORAGE	110
AK2213598	ALPINE WOODS WATER SYSTEM	02020	AK,ANCHORAGEMUNICIPALITY	AK	GW	200	AKHI	FALSE	99511	P.O. Box 112274		ANCHORAGE	0.01
AK2213603	LAKE O THE HILLS EAST	02020	AK,ANCHORAGEMUNICIPALITY	AK	GW	56	AKHI	FALSE	99516	7000 Lake O the Hills Cir.		ANCHORAGE	100
AK2213792	EAGLECREST CONDOS ASSN.	02020	AK,ANCHORAGEMUNICIPALITY	AK	GW	120	AKHI	FALSE	84060	P.O. BOX 1718		PARK CITY	120	120
AK2213962	SUN VALLEY HEIGHTS SOUTH	02020	AK,ANCHORAGEMUNICIPALITY	AK	GW	34	AKHI	FALSE	99516	6500 GUNNISON DRIVE		ANCHORAGE	0.01
AK2214007	ALYESKA CHALET CONDOS HOA	02020	AK,ANCHORAGEMUNICIPALITY	AK	GW	85	AKHI	FALSE	99587	P.O. Boc 1045		GIRDWOOD	0.01	0.01
AK2214706	NOW UNDER 210906 - SOUTHCENTRAL UTIL	02020	AK,ANCHORAGEMUNICIPALITY	AK	GW	260	AKHI	FALSE	99523-3368	P.O. BOX 233368		ANCHORAGE	110
AK2214730	POTTER CREEK WATER COMPANY	02020	AK,ANCHORAGEMUNICIPALITY	AK	GW	375	AKHI	FALSE	99523-3368	P.O. BOX 233368	dave@nusalaska.com	ANCHORAGE	110
AK2215524	METRO APARTMENTS	02020	AK,ANCHORAGEMUNICIPALITY	AK	GW	70	AKHI	FALSE	99567	PO BOX 671734		CHUGIAK	0.01	0.01
AK2215558	TUDOR EAST APARTMENTS	02020	AK,ANCHORAGEMUNICIPALITY	AK	GW	78	AKHI	FALSE	99507	6135 E. Tudor Road #17		ANCHORAGE	0.01	0.01
AK2215566	HOMER DRIVE APTS.	02020	AK,ANCHORAGEMUNICIPALITY	AK	GW	50	AKHI	FALSE	99524	P.O. Box 242523		ANCHORAGE	0.01	0.01
AK2216198	MARANATHA WATER UTILITIES	02020	AK,ANCHORAGEMUNICIPALITY	AK	GW	220	AKHI	FALSE	99577	18804 MONESTERY DRIVE		EAGLE RIVER	0.01	0.01
AK2217576	QUIET VIEW APTS	02020	AK,ANCHORAGEMUNICIPALITY	AK	GW	96	AKHI	FALSE	99508	3801 Helvetia Dr.		ANCHORAGE	110
AK2218630	MANOOGS ISLE MOBILE HOME PARK	02020	AK,ANCHORAGEMUNICIPALITY	AK	GW	935	AKHI	FALSE	99507	9499 Brayton Dr.	Unit 00	ANCHORAGE	0.01
AK2218642	NEAR POINT KNOLL SUBDIVISION	02020	AK,ANCHORAGEMUNICIPALITY	AK	GW	25	AKHI	FALSE	99521	P.O. Box 210556		ANCHORAGE	0.01
AK2218652	RIVERS EDGE CONDOMINIUM	02020	AK,ANCHORAGEMUNICIPALITY	AK	GW	168	AKHI	FALSE	99577	16602 Rivers Edge Lane		EAGLE RIVER	50
AK2218653	ALYESKA CREEKSIDE APARTMENTS	02020	AK,ANCHORAGEMUNICIPALITY	AK	GW	60	AKHI	FALSE	99587	P.O. Box 676		GIRDWOOD	0.01	0.01
AK2220037	MEADOW BROOK SUBDIVISION	02170	AK,MATANUSKA-SUSITNABOROUGH	AK	GW	465	AKHI	FALSE	99652	P.O. BOX 520777		BIG LAKE	0.01	0.01
AK2220070	SILVER CREEK SPRINGS SD	02170	AK,MATANUSKA-SUSITNABOROUGH	AK	GW	55	AKHI	FALSE	99645	PO BOX 4216		PALMER	0.01	0.01
AK2220086	NORTH STAR BEHAVIORAL HEALTH SYSTEM	02170	AK,MATANUSKA-SUSITNABOROUGH	AK	GW	55	AKHI	FALSE	99645	P.O. Box 1587		PALMER	90	140
AK2220094	UTOPIA MEADOWS SD	02170	AK,MATANUSKA-SUSITNABOROUGH	AK	GW	174	AKHI	FALSE	99508	1905 E. 37TH AVENUE		ANCHORAGE	0.01	0.01
AK2220095	SHOOTING STAR CIRCLE	02170	AK,MATANUSKA-SUSITNABOROUGH	AK	GW	74	AKHI	FALSE	53901	829 Saddle Ridge		PORTAGE	0.01	0.01
AK2220135	OASIS WATER - FIELD OF VIEW DIVISION	02170	AK,MATANUSKA-SUSITNABOROUGH	AK	GW	135	AKHI	FALSE	99523	P.O. Box 233368		ANCHORAGE	1130	1130
AK2220138	WILLOW HEIGHTS CONDOS	02170	AK,MATANUSKA-SUSITNABOROUGH	AK	GW	50	AKHI	FALSE	99654	1365 E Parks Hwy #204		WASILLA	100	100
AK2220146	GEMSTONE ESTATES	02170	AK,MATANUSKA-SUSITNABOROUGH	AK	GW	35	AKHI	FALSE	99652	P.O. BOX 520777		BIG LAKE	131.04	260
AK2220151	AMBER RIDGE/PARK PLACE APARTMENTS	02170	AK,MATANUSKA-SUSITNABOROUGH	AK	GW	300	AKHI	FALSE	99518	7040 Homer Drive		ANCHORAGE	100
AK2220153	HEART HAVEN ESTATES	02170	AK,MATANUSKA-SUSITNABOROUGH	AK	GW	56	AKHI	FALSE	99687	P.O. BOX 872047		WASILLA	0.01	0.01
AK2220154	ALPAT WATER - CREEKWOOD DIVISION	02170	AK,MATANUSKA-SUSITNABOROUGH	AK	GW	192	AKHI	FALSE	99523	P.O. Box 233368		ANCHORAGE	100	100
AK2220159	TIMBER RIDGE CONDOMINIUMS	02170	AK,MATANUSKA-SUSITNABOROUGH	AK	GW	60	AKHI	FALSE	99503	1113 W. Fireweed Lane #202		ANCHORAGE	110	110
AK2220169	NORTHWOOD APARTMENTS	02170	AK,MATANUSKA-SUSITNABOROUGH	AK	GW	30	AKHI	FALSE	99654	357 E. Parks HWY, STe. 200		WASILLA	0.01	0.01
AK2220170	WASILLA CREEK COMMONS	02170	AK,MATANUSKA-SUSITNABOROUGH	AK	GW	48	AKHI	FALSE	53901	829 Saddle Ridge		PORTAGE	0.01
AK2220189	BIG LAKE RESORT CONDOMINIUM ASSOC	02170	AK,MATANUSKA-SUSITNABOROUGH	AK	GW	26	AKHI	FALSE	99503	200 W. 34th Avenue #966		ANCHORAGE	122.5	125
AK2220215	AMBER RIDGE #1 PW HIGHWAY	02170	AK,MATANUSKA-SUSITNABOROUGH	AK	GW	28	AKHI	FALSE	99504	5901 E. 6th Ave. #343		ANCHORAGE	0.01
AK2220216	AMBER RIDGE PW HIGHWAY	02170	AK,MATANUSKA-SUSITNABOROUGH	AK	GW	28	AKHI	FALSE	99504	5901 E. 6th Ave. #343		ANCHORAGE	0.01
AK2220308	NUGENS RANCH	02170	AK,MATANUSKA-SUSITNABOROUGH	AK	GW	32	AKHI	FALSE	99687	PO BOX 871542		WASILLA	0.01
AK2220408	VALLEY UTILITIES LLC	02170	AK,MATANUSKA-SUSITNABOROUGH	AK	GW	25	AKHI	FALSE	99654	4237 E. Meridian Loop		WASILLA	0.01
AK2221208	WASILLA WEST SUBDIVISION	02170	AK,MATANUSKA-SUSITNABOROUGH	AK	GW	200	AKHI	FALSE	99687	P.O. BOX 872047		WASILLA	0.01	0.01
AK2221834	SETTLERS BAY VILLAGE	02170	AK,MATANUSKA-SUSITNABOROUGH	AK	GW	2733	AKHI	FALSE	99517	1900 W. Northern Lights, Ste. 200		ANCHORAGE	0.01	0.01
AK2222848	SWISS CASTLE WATERWORKS	02170	AK,MATANUSKA-SUSITNABOROUGH	AK	GW	75	AKHI	FALSE	99520	PO BOX 201667		ANCHORAGE	0.01	0.01
AK2222880	WOODHAVEN APARTMENTS	02170	AK,MATANUSKA-SUSITNABOROUGH	AK	GW	25	AKHI	FALSE	99687	P.O. BOX 872047		WASILLA	0.01	0.01
AK2223145	SCOTWOOD ESTATES WATER SYSTEM	02170	AK,MATANUSKA-SUSITNABOROUGH	AK	GW	75	AKHI	FALSE	99687-2047	P.O. Box 872047		WASILLA	0.01	0.01
AK2223179	SETTLERS BAY CONDOS	02170	AK,MATANUSKA-SUSITNABOROUGH	AK	GW	90	AKHI	FALSE	99645	125 Evergreen Ave #201		PALMER	0.01	0.01
AK2223315	SNOWSHOE WATER SYSTEM	02170	AK,MATANUSKA-SUSITNABOROUGH	AK	GW	90	AKHI	FALSE	99652	PO BOX 520777		BIG LAKE	73.34	55
AK2223624	BLUFFVIEW ACRES WATER SYSTEM	02170	AK,MATANUSKA-SUSITNABOROUGH	AK	GW	100	AKHI	FALSE	99654	4401 S Doubletree Rd		WASILLA	120	120
AK2223983	HILL TIMBER ESTATES	02170	AK,MATANUSKA-SUSITNABOROUGH	AK	GW	120	AKHI	FALSE	99645	7799 E Woodview Way		PALMER	0.01
AK2224078	ALPAT WATER - SHERWOOD ESTATES DIVISION	02170	AK,MATANUSKA-SUSITNABOROUGH	AK	GW	147	AKHI	FALSE	99523	P.O. Box 233368		ANCHORAGE	0.01
AK2224109	WASILLA LACY LAINE SD	02170	AK,MATANUSKA-SUSITNABOROUGH	AK	GW	100	AKHI	FALSE	99654	290 E HERNING AVENUE		WASILLA	0.01	0.01
AK2224117	WELLINGFIELD WEST DIV I II	02170	AK,MATANUSKA-SUSITNABOROUGH	AK	GW	168	AKHI	FALSE	99687	P.O. Box 872126		WASILLA	130	130
AK2224167	VICTORIA ESTATES	02170	AK,MATANUSKA-SUSITNABOROUGH	AK	GW	200	AKHI	FALSE	99623	6661 W. Cambridge Drive		WASILLA	0.01	0.01
AK2224214	NORTHERN LIGHTS TERRACE	02170	AK,MATANUSKA-SUSITNABOROUGH	AK	GW	168	AKHI	FALSE	99652	P.O. BOX 520777		BIG LAKE	0.01	0.01
AK2224256	SHORES OF ANCIENT TREE	02170	AK,MATANUSKA-SUSITNABOROUGH	AK	GW	92	AKHI	FALSE	99687	P.O. BOX 876894		WASILLA	0.01	0.01
AK2224329	CRIMSON VIEW S/D WATER ASSN.	02170	AK,MATANUSKA-SUSITNABOROUGH	AK	GW	120	AKHI	FALSE	99687	P.O. BOX 872047		WASILLA	0.01	0.01
AK2224337	SHEENA MAY ESTATES	02170	AK,MATANUSKA-SUSITNABOROUGH	AK	GW	74	AKHI	FALSE	99687	P.O. BOX 872047		WASILLA	0.01	0.01
AK2224476	QUIET CIRCLE APARTMENTS	02170	AK,MATANUSKA-SUSITNABOROUGH	AK	GW	26	AKHI	FALSE	99654	357 E. Parks HWY, Ste. 200		WASILLA	0.01	0.01
AK2224646	WASILLA WATER SYSTEM	02170	AK,MATANUSKA-SUSITNABOROUGH	AK	GW	17872	AKHI	FALSE	99654	290 E HERNING AVENUE		WASILLA	0.01	0.01
AK2225032	TALKEETNA WATER SYSTEM	02170	AK,MATANUSKA-SUSITNABOROUGH	AK	GW	1100	AKHI	FALSE	99645	1420 S. Industrial Way		PALMER	110	110
AK2225281	PT MACKENZIE CORRECTIONAL FARM	02170	AK,MATANUSKA-SUSITNABOROUGH	AK	GW	178	AKHI	FALSE	99654	PO BOX 877730	13690 S Guernsey Road	WASILLA	0.01	0.01
AK2225511	WESTWOOD WATER COMPANY INC	02170	AK,MATANUSKA-SUSITNABOROUGH	AK	GW	180	AKHI	FALSE	99652	PO BOX 520777		BIG LAKE	0.01	0.01
AK2226014	HEAVENLY MEADOWS	02170	AK,MATANUSKA-SUSITNABOROUGH	AK	GW	36	AKHI	FALSE	53901	829 Saddle Ridge		PORTAGE	0.01
AK2226020	PALMER WATER SYSTEM	02170	AK,MATANUSKA-SUSITNABOROUGH	AK	GW	8114	AKHI	FALSE	99645	231 W Evergreen Avenue		PALMER	463.34	463.34
AK2226021	MAJESTIC HILLS SUBDIVISION	02170	AK,MATANUSKA-SUSITNABOROUGH	AK	GW	168	AKHI	FALSE	99652	PO BOX 520777		BIG LAKE	0.01	0.01
AK2226035	RIVER BEND SUBDIVISION	02170	AK,MATANUSKA-SUSITNABOROUGH	AK	GW	320	AKHI	FALSE	99645	14228 River Bend Circle		PALMER	0.01	0.01
AK2226410	IRIS CIRCLE WATER CORPORATION	02170	AK,MATANUSKA-SUSITNABOROUGH	AK	GW	37	AKHI	FALSE	99645-3394	873 South Iris Circle		PALMER	0.01
AK2226428	VIOLET CIRCLE WATER COMPANY	02170	AK,MATANUSKA-SUSITNABOROUGH	AK	GW	26	AKHI	FALSE	99687	P.O. BOX 872047		WASILLA	0.01	0.01
AK2226509	MOUNTAIN VIEW ESTATES	02170	AK,MATANUSKA-SUSITNABOROUGH	AK	GW	188	AKHI	FALSE	99645	2201 S NISSEN DR		PALMER	0.01	0.01
AK2226567	VICTORY BIBLE CAMP SPRING	02170	AK,MATANUSKA-SUSITNABOROUGH	AK	GW	100	AKHI	FALSE	99674	64741 S. Victory Road		SUTTON	0.01	0.01
AK2226826	AAA APARTMENTS	02170	AK,MATANUSKA-SUSITNABOROUGH	AK	GW	45	AKHI	FALSE	99687	PO BOX 876054		WASILLA	0.01
AK2227149	WILDROSE CIRCLE	02170	AK,MATANUSKA-SUSITNABOROUGH	AK	GW	30	AKHI	FALSE	99645	603 W Recon		PALMER	0.01	0.01
AK2227199	EQUESTRIAN ACRES	02170	AK,MATANUSKA-SUSITNABOROUGH	AK	GW	950	AKHI	FALSE	99645	PO Box 3489		PALMER	0.01	0.01
AK2227204	MIDTOWN ESTATES	02170	AK,MATANUSKA-SUSITNABOROUGH	AK	GW	420	AKHI	FALSE	99503	4000 OLD SEWARD HWY SUITE 300		ANCHORAGE	0.01	0.01
AK2227212	HERITAGE PARK	02170	AK,MATANUSKA-SUSITNABOROUGH	AK	GW	26	AKHI	FALSE	99503	805 West Fireweed Lane		ANCHORAGE	0.01	0.01
AK2227220	CAMWELL ON THE GREEN (MHP)	02170	AK,MATANUSKA-SUSITNABOROUGH	AK	GW	36	AKHI	FALSE	99654	951 E CREEKSIDE DR #9		WASILLA	0.01	0.01
AK2227539	TWIN PEAKS	02170	AK,MATANUSKA-SUSITNABOROUGH	AK	GW	37	AKHI	FALSE	99645	10987 E. Twin Peaks		PALMER	0.01	0.01
AK2227547	MATANUSKA HEIGHTS DUCHESS	02170	AK,MATANUSKA-SUSITNABOROUGH	AK	GW	49	AKHI	FALSE	99567	21405 Ginger Lee Drive		CHUGIAK	0.01	0.01
AK2227734	PIONEER MEADOWS SUBDIVISION	02170	AK,MATANUSKA-SUSITNABOROUGH	AK	GW	435	AKHI	FALSE	99645	P.O. BOX 3024		PALMER	0.01	0.01
AK2240448	KENAI WATER SYSTEM	02122	AK,KENAIPENINSULABOROUGH	AK	GW	5375	AKHI	FALSE	99611	210 Fidalgo Ave.		KENAI	270	270
AK2240456	HOMER WATER SYSTEM	02122	AK,KENAIPENINSULABOROUGH	AK	SW	6657	AKHI	FALSE	99603	3575 Heath Street		HOMER	0.01	0.01
AK2240464	NANWALEK	02122	AK,KENAIPENINSULABOROUGH	AK	SW	281	AKHI	FALSE	99603-6628	P.O. BOX 8028		NANWALEK	0.01	0.01
AK2240472	TYONEK WATER SYSTEM	02122	AK,KENAIPENINSULABOROUGH	AK	GW	199	AKHI	FALSE	99682	P.O. Box 82009		TYONEK	0.01	0.01
AK2240498	PORT GRAHAM	02122	AK,KENAIPENINSULABOROUGH	AK	SW	180	AKHI	FALSE	99603-5510	P.O. BOX 5510		PORT GRAHAM	0.01	0.01
AK2240503	HIGHLAND PRIDE MOBILE TRAILER PARK	02122	AK,KENAIPENINSULABOROUGH	AK	GW	100	AKHI	FALSE	99611	5125 Silver Salmon Dr., #44		KENAI	0.01	0.01
AK2240707	SELDOVIA WATER SYSTEM	02122	AK,KENAIPENINSULABOROUGH	AK	SW	536	AKHI	FALSE	99663	PO Drawer B		SELDOVIA	0.01	0.01
AK2240757	SEWARD	02122	AK,KENAIPENINSULABOROUGH	AK	GW	4000	AKHI	FALSE	99664	P.O. Box 167		SEWARD	0.01	0.01
AK2240773	BEAR CREEK RV PARK	02122	AK,KENAIPENINSULABOROUGH	AK	GW	100	AKHI	FALSE	99664	33508 Lincoln Avenue		SEWARD	0.01
AK2241012	RIVER TERRACE TC	02122	AK,KENAIPENINSULABOROUGH	AK	GW	337	AKHI	FALSE	99669	P.O. BOX 322		SOLDOTNA	140	140
AK2241020	NIKISHKA BAY	02122	AK,KENAIPENINSULABOROUGH	AK	GW	470	AKHI	FALSE	99523	P.O. Box 233368		ANCHORAGE	0.01	0.01
AK2241054	SOLDOTNA	02122	AK,KENAIPENINSULABOROUGH	AK	GW	4357	AKHI	FALSE	99669	177 N. BIRCH		SOLDOTNA	68.75	137.5
AK2241088	NIKISKI VILLAGE TC	02122	AK,KENAIPENINSULABOROUGH	AK	GW	150	AKHI	FALSE	99635-8545	P.O. BOX 8545		NIKISKI	0.01	0.01
AK2241101	BAY VIEW TRAILER COURT	02122	AK,KENAIPENINSULABOROUGH	AK	GW	51	AKHI	FALSE	99664	Salmon Creek TC	P.O. Box 3004	SEWARD	0.01	0.01
AK2241648	NIKOLAEVSK COMMUNITY WATER SYSTEM	02122	AK,KENAIPENINSULABOROUGH	AK	SW	360	AKHI	FALSE	99556	P.O. Box 5062		NIKOLAEVSK	0.01
AK2243137	BEACHSIDE ESTATES	02122	AK,KENAIPENINSULABOROUGH	AK	GW	60	AKHI	FALSE	99611	35635 Kalifornsky Beach Rd.		KENAI	0.01	0.01
AK2243658	KB SUB. WATER SERVICE ASSOC.	02122	AK,KENAIPENINSULABOROUGH	AK	GW	170	AKHI	FALSE	99669	35075 Ravenwood St.		SOLDOTNA	190
AK2243771	GREATLAND VILLAGE PARK	02122	AK,KENAIPENINSULABOROUGH	AK	GW	30	AKHI	FALSE	99611	45520 Inlet Breeze St.		KENAI	0.01	0.01
AK2244159	SEWARD MARINE INDUSTRIAL CENT	02122	AK,KENAIPENINSULABOROUGH	AK	GW	535	AKHI	FALSE	99664	P.O. Box 167		SEWARD	0.01	0.01
AK2244955	VOZNESENKA VILLAGE	02122	AK,KENAIPENINSULABOROUGH	AK	GW	300	AKHI	FALSE	99603-3264	P.O. BOX 3264		HOMER	135	140
AK2247490	ANCHOR POINT SAFE WATER CORPORATION	02122	AK,KENAIPENINSULABOROUGH	AK	GW	348	AKHI	FALSE	99556	P.O. Box 382		ANCHOR POINT	0.01	0.01
AK2247953	KACHEMAK SELO #3	02122	AK,KENAIPENINSULABOROUGH	AK	GW	150	AKHI	FALSE	99603	P.O. Box 258		HOMER	0.01	0.01
AK2249028	ASHTON PARK	02122	AK,KENAIPENINSULABOROUGH	AK	GW	75	AKHI	FALSE	99669	34694 Pisces Court		SOLDOTNA	0.01	0.01
AK2249099	STERLING MOOSE RIVER MANOR	02122	AK,KENAIPENINSULABOROUGH	AK	GW	33	AKHI	FALSE	99672	34453 Sterling Hwy.		STERLING	60	120
AK2249434	WILLOWBROOK NORTH	02122	AK,KENAIPENINSULABOROUGH	AK	GW	150	AKHI	FALSE	99661-2038	P.O. Box 584		KENAI	0.01	0.01
AK2250037	AKHIOK	02150	AK,KODIAKISLANDBOROUGH	AK	SW	90	AKHI	FALSE	99615	PO Box 5050		AKHIOK	0.01	0.01
AK2250045	PORT LIONS	02150	AK,KODIAKISLANDBOROUGH	AK	SW	220	AKHI	FALSE	99550	P.O. BOX 110		PORT LIONS	140	280
AK2250053	OUZINKIE WATER SYSTEM	02150	AK,KODIAKISLANDBOROUGH	AK	SW	165	AKHI	FALSE	99644	P.O. BOX 109		OUZINKIE	0.01
AK2250061	OLD HARBOR	02150	AK,KODIAKISLANDBOROUGH	AK	SW	184	AKHI	FALSE	99643	PO Box 109		OLD HARBOR	0.01	0.01
AK2250087	KARLUK WATER SYSTEM	02150	AK,KODIAKISLANDBOROUGH	AK	SW	52	AKHI	FALSE	99608-0022	P.O. BOX 22		KARLUK	0.01	0.01
AK2250134	LARSEN BAY WATER SYSTEM	02150	AK,KODIAKISLANDBOROUGH	AK	GW	339	AKHI	FALSE	99624-0008	P.O. Box 8		LARSEN BAY	0.01	0.01
AK2250427	SOUTHEAST ALASKA LOGGING	02150	AK,KODIAKISLANDBOROUGH	AK	GW	65	AKHI	FALSE	99615	Afognak Operations	PO Box 1307	KODIAK	0.01	0.01
AK2260032	TWIN HILLS WATER SYSTEM	02070	AK,DILLINGHAMCENSUSAREA	AK	GW	78	AKHI	FALSE	99576-8996	P.O. Box TWA		TWIN HILLS	130
AK2260040	KOLIGANEK WATER SYSTEM	02070	AK,DILLINGHAMCENSUSAREA	AK	GW	167	AKHI	FALSE	99576	P.O. BOX 5057		KOLIGANEK	0.01	0.01
AK2260066	NEWHALEN WATER SYSTEM	02164	AK,LAKEANDPENINSULABOROUGH	AK	GW	80	AKHI	FALSE	99606	P.O. BOX 165		NEWHALEN	400	400
AK2260139	NAPASKIAK WEST WATER SYSTEM	02050	AK,BETHELCENSUSAREA	AK	GW	200	AKHI	FALSE	99559	P.O. B OX 6109		NAPASKIAK	0.01	0.01
AK2260163	PILOT STATION WATER SYSTEM	02158	AK,KUSILVAKCENSUSAREA	AK	GW	536	AKHI	FALSE	99650-5040	P.O. BOX 5040		PILOT STATION	60	0.01
AK2260197	DILLINGHAM WATER SYSTEM	02070	AK,DILLINGHAMCENSUSAREA	AK	GW	1262	AKHI	FALSE	99576	PO Box 889		DILLINGHAM	340	340
AK2260228	CHIGNIK BAY WATER SYSTEM	02164	AK,LAKEANDPENINSULABOROUGH	AK	SW	658	AKHI	FALSE	99561	PO Box 110		CHIGNIK	0.01
AK2260244	KING COVE	02013	AK,ALEUTIANSEASTBOROUGH	AK	GW	972	AKHI	FALSE	99503	3380 C Street	Suite 205	ANCHORAGE	0.01
AK2260286	SAINT PAUL WATER SYSTEM	02016	AK,ALEUTIANSWESTCENSUSAREA	AK	GW	747	AKHI	FALSE	99660	PO box 91		ST. PAUL	540	540
AK2260309	UNALASKA WATER SYSTEM	02016	AK,ALEUTIANSWESTCENSUSAREA	AK	SW	9200	AKHI	FALSE	99685-0610	P.O. Box 610		UNALASKA	0.01	0.01
AK2260325	TOGIAK WATER SYSTEM	02070	AK,DILLINGHAMCENSUSAREA	AK	GW	870	AKHI	FALSE	99678-0270	P.O. BOX 270		TOGIAK	50	0.01
AK2260333	SOUTH NAKNEK WATER SYSTEM	02060	AK,BRISTOLBAYBOROUGH	AK	GW	66	AKHI	FALSE	99670	PO Box 70029		SOUTH NAKNEK	160	200
AK2260367	NEW STUYAHOK WATER SYSTEM	02070	AK,DILLINGHAMCENSUSAREA	AK	GW	435	AKHI	FALSE	99636	P.O. BOX 10		NEW STUYAHOK	0.01	0.01
AK2260804	NELSON LAGOON WATER SYSTEM	02013	AK,ALEUTIANSEASTBOROUGH	AK	SW	103	AKHI	FALSE	99571	PO Box 13		NELSON LAGOON	0.01	0.01
AK2260812	IGIUGIG WATER SYSTEM	02164	AK,LAKEANDPENINSULABOROUGH	AK	GW	100	AKHI	FALSE	99613	PO Box 4008		IGIUGIG	320	320
AK2260820	NUNAPITCHUK WATER SYSTEM	02050	AK,BETHELCENSUSAREA	AK	GW	496	AKHI	FALSE	99641	P.O. BOX 190		NUNAPITCHUK	0.01
AK2261096	CHIGNIK LAKE WATER SYSTEM	02164	AK,LAKEANDPENINSULABOROUGH	AK	GW	150	AKHI	FALSE	99548-0033	P.O. BOX 33		CHIGNIK LAKE	0.01	0.01
AK2261371	KWETHLUK WASHETERIA	02050	AK,BETHELCENSUSAREA	AK	GW	766	AKHI	FALSE	99621	P.O. BOX 50		KWETHLUK	250	250
AK2261444	CHIGNIK LAGOON WATER SYSTEM	02164	AK,LAKEANDPENINSULABOROUGH	AK	GW	350	AKHI	FALSE	99565	PO Box 57		CHIGNIK LAGOON	0.01	0.01
AK2262199	FALSE PASS TREATMENT PLANT	02013	AK,ALEUTIANSEASTBOROUGH	AK	SW	60	AKHI	FALSE	99583	P.O. Box 50		FALSE PASS	150	150
AK2262238	EGEGIK	02164	AK,LAKEANDPENINSULABOROUGH	AK	GW	2774	AKHI	FALSE	99579	PO Box 189		EGEGIK	75	75
AK2262246	MANOKOTAK HEIGHTS W/S	02070	AK,DILLINGHAMCENSUSAREA	AK	GW	60	AKHI	FALSE	99628	P.O. BOX 170		MANOKOTAK	0.01	0.01
AK2263010	NINA NICHOLSON SUBDIVISION	02070	AK,DILLINGHAMCENSUSAREA	AK	GW	31	AKHI	FALSE	99576	P.O. Box 1067		DILLINGHAM	170
AK2263014	FAA KING SALMON FAMILY HOUSING	02060	AK,BRISTOLBAYBOROUGH	AK	GW	44	AKHI	FALSE	99709	3868 UNIVERSITY AVE SOUTH STE. 1		FAIRBANKS	190	230
AK2270168	RUSSIAN MISSION WATER SYSTEM	02158	AK,KUSILVAKCENSUSAREA	AK	GW	320	AKHI	FALSE	99559	P.O. BOX 528 (ARUC UTILITY MANAGEMENT)		BETHEL	140
AK2270176	ST. MARYS WATER SYSTEM	02158	AK,KUSILVAKCENSUSAREA	AK	SW	521	AKHI	FALSE	99658	P.O. Box 163		SAINT MARYS	0.01	0.01
AK2270184	SCAMMON BAY WATER SYSTEM	02158	AK,KUSILVAKCENSUSAREA	AK	SW	484	AKHI	FALSE	99662	P.O. BOX 90		SCAMMON BAY	0.01	0.01
AK2270207	NUNAM IQUA WATER SYSTEM	02050	AK,BETHELCENSUSAREA	AK	SW	213	AKHI	FALSE	99666	P.O. Box 26		NUNAM IQUA	55	0.01
AK2270215	TOKSOOK BAY WATER SYSTEM	02050	AK,BETHELCENSUSAREA	AK	GW	600	AKHI	FALSE	99559	P.O. BOX 528 (ARUC UTILITY MANAGEMENT)		BETHEL	110
AK2270223	TULUKSAK WATER SYSTEM	02050	AK,BETHELCENSUSAREA	AK	GW	438	AKHI	FALSE	99679	P.O. Box 95		TULUKSAK	0.01
AK2270257	GOODNEWS BAY	02050	AK,BETHELCENSUSAREA	AK	SW	250	AKHI	FALSE	99508	4500 Diplomacy Drive		ANCHORAGE	57.51	76.67
AK2270273	MARSHALL WATER SYSTEM	02158	AK,KUSILVAKCENSUSAREA	AK	GW	308	AKHI	FALSE	99585	P.O. Box 9		MARSHALL	240	240
AK2270281	EEK WATER SYSTEM	02050	AK,BETHELCENSUSAREA	AK	SW	280	AKHI	FALSE	99578	P.O. Box 9		EEK	0.01	0.01
AK2270299	EMMONAK WATER SYSTEM	02158	AK,KUSILVAKCENSUSAREA	AK	SW	820	AKHI	FALSE	99581	P.O. Box 9		EMMONAK	0.01	0.01
AK2270312	CITY OF HOOPER BAY	02158	AK,KUSILVAKCENSUSAREA	AK	GW	1200	AKHI	FALSE	99604	P.O. Box 29		HOOPER BAY	405	460
AK2270338	CHEFORNAK WATER SYSTEM	02050	AK,BETHELCENSUSAREA	AK	GW	408	AKHI	FALSE	99561	P.O. Box 29		CHEFORNAK	520	520
AK2270346	BETHEL HEIGHTS WATER SYSTEM	02050	AK,BETHELCENSUSAREA	AK	GW	1858	AKHI	FALSE	99559	P.O. BOX 1388		BETHEL	1220	1220
AK2270469	BETHEL NATIVE CORPORATION APTS	02050	AK,BETHELCENSUSAREA	AK	GW	224	AKHI	FALSE	99559	P.O. BOX 719		BETHEL	0.01	0.01
AK2270697	LOWER KALSKAG WATER SYSTEM	02050	AK,BETHELCENSUSAREA	AK	GW	302	AKHI	FALSE	99559	P.O. BOX 528 (ARUC UTILITY MANAGEMENT)		BETHEL	0.01	0.01
AK2270736	KIPNUK WATER SYSTEM	02050	AK,BETHELCENSUSAREA	AK	SW	639	AKHI	FALSE	99614	P.O. Box 57		KIPNUK	0.01
AK2271033	ATMAUTLUAK WATER SYSTEM	02050	AK,BETHELCENSUSAREA	AK	GW	311	AKHI	FALSE	99559	P.O. Box 6568		ATMAUTLUAK	100
AK2271041	QUINHAGAK WATER SYSTEM	02050	AK,BETHELCENSUSAREA	AK	SW	957	AKHI	FALSE	99559	P.O. BOX 528 (ARUC UTILITY MANAGEMENT)		BETHEL	0.01
AK2271083	YK DELTA REGIONAL HOSPITAL	02050	AK,BETHELCENSUSAREA	AK	GW	532	AKHI	FALSE	99559	P.O. Box 287		BETHEL	0.01	0.01
AK2271148	BETHEL TRAILER COURT	02050	AK,BETHELCENSUSAREA	AK	GW	362	AKHI	FALSE	99559	P.O. BOX 3433		BETHEL	0.01
AK2271431	NEWTOK WATER SYSTEM	02050	AK,BETHELCENSUSAREA	AK	SW	435	AKHI	FALSE	99559	P.O. Box 5596		NEWTOK	0.01	0.01
AK2271562	MEKORYUK WASHETERIA RESERVOIR	02050	AK,BETHELCENSUSAREA	AK	SW	198	AKHI	FALSE	99630	P.O. Box 29		MEKORYUK	0.01	0.01
AK2271700	KWIGILLINGOK WASHETERIA	02050	AK,BETHELCENSUSAREA	AK	SW	338	AKHI	FALSE	99622	P.O. BOX 90		KWIGILLINGOK	0.01	0.01
AK2271874	NATIVE VILLAGE OF SLEETMUTE	02050	AK,BETHELCENSUSAREA	AK	GW	82	AKHI	FALSE	99559	P.O. BOX 528 (ARUC UTILITY MANAGEMENT)		BETHEL	210	210
AK2271952	NAPASKIAK EAST WATERING POINT	02050	AK,BETHELCENSUSAREA	AK	GW	205	AKHI	FALSE	99559	P.O. Box 6009		NAPASKIAK	0.01	0.01
AK2271981	FAA BETHEL WELL	02050	AK,BETHELCENSUSAREA	AK	GW	47	AKHI	FALSE	99709	3868 UNIVERSITY AVE SOUTH STE. 1		FAIRBANKS	107.5	65
AK2271999	BETHEL-CITY S/D WATER	02050	AK,BETHELCENSUSAREA	AK	GW	10968	AKHI	FALSE	99559	P.O. BOX 1388		BETHEL	1210	1210
AK2272004	KOTLIK WATER SYSTEM	02158	AK,KUSILVAKCENSUSAREA	AK	SW	591	AKHI	FALSE	99508	4500 Diplomacy Drive		ANCHORAGE	0.01	0.01
AK2272005	AKIAK COMMUNITY WATER SYSTEM	02050	AK,BETHELCENSUSAREA	AK	GW	346	AKHI	FALSE	99552	P.O. Box 187		AKIAK	0.01	0.01
AK2272012	CHUATHBALUK WATER SYSTEM	02050	AK,BETHELCENSUSAREA	AK	GW	123	AKHI	FALSE	99557	P.O. BOX CHU		CHUATHBALUK	0.01	0.01
AK2272747	AKIACHAK WATER SYSTEM	02050	AK,BETHELCENSUSAREA	AK	GW	627	AKHI	FALSE	99551	P.O. BOX 70		AKIACHAK	100	100
AK2280040	SHAGELUK WATER SYSTEM	02290	AK,YUKON-KOYUKUKCENSUSAREA	AK	GW	60	AKHI	FALSE	99665	P.O. BOX 110		SHAGELUK	130
AK2280074	HOLY CROSS WATER SYSTEM	02290	AK,YUKON-KOYUKUKCENSUSAREA	AK	GW	178	AKHI	FALSE	99602	P.O. BOX 227		ANCHORAGE	120	0.01
AK2280155	MCGRATH WATER SYSTEM	02290	AK,YUKON-KOYUKUKCENSUSAREA	AK	SW	347	AKHI	FALSE	99627	P.O. BOX 30		MCGRATH	0.01	0.01
AK2280171	ANVIK WATER SYSTEM	02290	AK,YUKON-KOYUKUKCENSUSAREA	AK	GW	96	AKHI	FALSE	99558	P.O. Box 50		ANVIK	100	100
AK2280302	CROOKED CREEK WATERING POINT	02050	AK,BETHELCENSUSAREA	AK	GW	147	AKHI	FALSE	99575	PO Box 69		CROOKED CREEK	0.01	0.01
AK2291130	TATITLEK WATER SYSTEM	02261	AK,VALDEZ-CORDOVACENSUSAREA	AK	SW	95	AKHI	FALSE	99677	P.O. Box 171		TATITLEK	0.01
AK2291211	VALDEZ ROBE RIVER S/D	02261	AK,VALDEZ-CORDOVACENSUSAREA	AK	GW	920	AKHI	FALSE	99686	P.O. Box 307	602 W. Egan	VALDEZ	0.01	0.01
AK2291229	VALDEZ SOUTHCENTRAL	02261	AK,VALDEZ-CORDOVACENSUSAREA	AK	GW	675	AKHI	FALSE	99686	P.O. Box 307	602 W. Egan	VALDEZ	0.01	0.01
AK2291261	BLACKBURN PLACE APARTMENTS	02261	AK,VALDEZ-CORDOVACENSUSAREA	AK	GW	56	AKHI	FALSE	99588	PO BOX 329		GLENNALLEN	150	150
AK2291279	TAZLINA RIVER MHP	02261	AK,VALDEZ-CORDOVACENSUSAREA	AK	GW	25	AKHI	FALSE	99588	P.O. BOX 89		GLENNALLEN	0.01	0.01
AK2291596	KENNY LAKE COMMUNITY WELL	02261	AK,VALDEZ-CORDOVACENSUSAREA	AK	GW	310	AKHI	FALSE	99573	HC 60 Box 231		COPPER CENTER	110	110
AK2292099	ALASKA BIBLE COLLEGE	02261	AK,VALDEZ-CORDOVACENSUSAREA	AK	GW	115	AKHI	FALSE	99588	P.O. Box 323	248 E Elmwood Avenue Palmer, AK 99645	GLENNALLEN	160	160
AK2292330	KENNY LAKE FIRE HALL	02261	AK,VALDEZ-CORDOVACENSUSAREA	AK	GW	350	AKHI	FALSE	99573	HC 60 Box 231		COPPER CENTER	110	110
AK2298103	VALDEZ WATER SYSTEM - MAIN	02261	AK,VALDEZ-CORDOVACENSUSAREA	AK	GW	4500	AKHI	FALSE	99686	P.O. Box 307	602 W. Egan	VALDEZ	0.01	0.01
AK2298608	ALEUTIAN VILLAGE TC	02261	AK,VALDEZ-CORDOVACENSUSAREA	AK	GW	175	AKHI	FALSE	99503	4000 OLD SEWARD HWY SUITE 300		ANCHORAGE	0.01	0.01
AK2299001	CRBRHA CHITINA HUD HOUSING	02261	AK,VALDEZ-CORDOVACENSUSAREA	AK	GW	25	AKHI	FALSE	99588	P.O. BOX 89		GLENNALLEN	0.01
AK2300159	MINTO COMMUNITY WATER SYSTEM	02290	AK,YUKON-KOYUKUKCENSUSAREA	AK	GW	205	AKHI	FALSE	99758	P.O. Box 58026		MINTO	200
AK2300183	CHALKYITSIK VILLAGE WATER	02290	AK,YUKON-KOYUKUKCENSUSAREA	AK	SW	110	AKHI	FALSE	99788	P.O. Box 57		CHALKYITSIK	0.01	0.01
AK2300191	HUSLIA PUBLIC WATER SYSTEM	02290	AK,YUKON-KOYUKUKCENSUSAREA	AK	GW	293	AKHI	FALSE	99746-0010	P.O. BOX 10		HUSLIA	0.01	0.01
AK2300214	AMBLER COMMUNITY WATER SYSTEM	02188	AK,NORTHWESTARCTICBOROUGH	AK	GW	380	AKHI	FALSE	99786-0009	PO BOX 9		AMBLER	100	100
AK2300222	ARCTIC VILLAGE WATER SYSTEM	02290	AK,YUKON-KOYUKUKCENSUSAREA	AK	SW	130	AKHI	FALSE	99722	P.O. Box 71		ARCTIC VILLAGE	0.01	0.01
AK2300484	MANLEY COMMUNITY WATER SYSTEM	02290	AK,YUKON-KOYUKUKCENSUSAREA	AK	GW	230	AKHI	FALSE	99756-0107	P.O. BOX 107,	MILE 159 ELLIOT HWY	MANLEY HOT SPRINGS	570	570
AK2300769	CIRCLE WASHETERIA	02290	AK,YUKON-KOYUKUKCENSUSAREA	AK	GW	100	AKHI	FALSE	99733-0089	P.O. Box 89		CIRCLE	0.01	0.01
AK2300816	ALLAKAKET PUBLIC WATER SYSTEM	02290	AK,YUKON-KOYUKUKCENSUSAREA	AK	GW	130	AKHI	FALSE	99720	P.O. BOX 50		ALLAKAKET	120	240
AK2310277	DOT & PF FOX WATERING POINT	02090	AK,FAIRBANKSNORTHSTARBOROUGH	AK	GW	300	AKHI	FALSE	99709	2301 Peger Road		FAIRBANKS	0.01
AK2310390	LAKEVIEW TERRACE TRAILER CRT.	02090	AK,FAIRBANKSNORTHSTARBOROUGH	AK	GW	400	AKHI	FALSE	99707	P.O. Box 73087		FAIRBANKS	140	140
AK2310641	BADGER MOBILE HOME PARK	02090	AK,FAIRBANKSNORTHSTARBOROUGH	AK	GW	39	AKHI	FALSE	99705	2325 Badger Rd.	Lot #201	NORTH POLE	120	120
AK2310675	NORTH POLE UTILITIES	02090	AK,FAIRBANKSNORTHSTARBOROUGH	AK	GW	2900	AKHI	FALSE	99705	125 Snowman Lane		NORTH POLE	220	220
AK2310683	UNIVERSITY OF ALASKA - FAIRBANKS	02090	AK,FAIRBANKSNORTHSTARBOROUGH	AK	GW	5000	AKHI	FALSE	99775	P.O. Box 757420		FAIRBANKS	150	150
AK2310714	PIONEER WELLS	02090	AK,FAIRBANKSNORTHSTARBOROUGH	AK	GW	1105	AKHI	FALSE	99707	P.O. Box 70914		FAIRBANKS	0.01	0.01
AK2310730	GOLDEN HEART UTILITIES	02090	AK,FAIRBANKSNORTHSTARBOROUGH	AK	GW	104485	AKHI	FALSE	99708	P.O. Box 80370	3691 Cameron St. Suite 201	FAIRBANKS	440
AK2310803	VILLAGE MOBILE HOME PARK	02090	AK,FAIRBANKSNORTHSTARBOROUGH	AK	GW	160	AKHI	FALSE	99707-0888	P.O. BOX 70888	815 MCGRATH ROAD	FAIRBANKS	210	210
AK2310837	BIRCHVIEW PROPERTIES	02090	AK,FAIRBANKSNORTHSTARBOROUGH	AK	GW	41	AKHI	FALSE	99710	P.O. Box 10240		FAIRBANKS	330	330
AK2310853	WILDWOOD HOMES LLC	02090	AK,FAIRBANKSNORTHSTARBOROUGH	AK	GW	114	AKHI	FALSE	99710	P.O. Box 10710		FAIRBANKS	360	360
AK2310879	RAINBOW VALLEY MHP	02090	AK,FAIRBANKSNORTHSTARBOROUGH	AK	GW	200	AKHI	FALSE	99707-2261	P.O. BOX 72261		FAIRBANKS	190	190
AK2310895	TOWN & COUNTRY TRAILER COURT	02090	AK,FAIRBANKSNORTHSTARBOROUGH	AK	GW	200	AKHI	FALSE	99712	374 Howland Rd.		FAIRBANKS	440	440
AK2310918	FT WAINWRIGHT - MAIN POST	02090	AK,FAIRBANKSNORTHSTARBOROUGH	AK	GW	17801	AKHI	FALSE	99707	P.O. Box 74040		FAIRBANKS	190
AK2310926	VALLEY WATER COMPANY	02090	AK,FAIRBANKSNORTHSTARBOROUGH	AK	GW	1607	AKHI	FALSE	99711	P.O. BOX 58020		FAIRBANKS	0.01	0.01
AK2310934	PTARMIGAN HEIGHTS UTILITIES	02090	AK,FAIRBANKSNORTHSTARBOROUGH	AK	GW	53	AKHI	FALSE	99708-3346	P.O. BOX 83346		FAIRBANKS	300	300
AK2312156	PIONEER WELLS AT FOX	02090	AK,FAIRBANKSNORTHSTARBOROUGH	AK	GW	1098	AKHI	FALSE	99707	P.O. Box 70914		FAIRBANKS	90	0.01
AK2312504	BEAVER LK. RESORT 2545/2555 MISSION	02090	AK,FAIRBANKSNORTHSTARBOROUGH	AK	GW	92	AKHI	FALSE	99705	P.O. Box 56137		NORTH POLE	0.01
AK2312813	TWIN SPRINGS WATER	02090	AK,FAIRBANKSNORTHSTARBOROUGH	AK	GW	425	AKHI	FALSE	99712	893 SPUDWOOD ROAD		FAIRBANKS	290	290
AK2313233	WHITE BIRCH APARTMENTS	02090	AK,FAIRBANKSNORTHSTARBOROUGH	AK	GW	72	AKHI	FALSE	99705	PO Box 56063		NORTH POLE	0.01	0.01
AK2320086	NSBU - WAINWRIGHT	02185	AK,NORTHSLOPEBOROUGH	AK	SW	585	AKHI	FALSE	99723-0350	PO Box 350		BARROW	0.01
AK2320094	NSBU - ATQASUK	02185	AK,NORTHSLOPEBOROUGH	AK	SW	284	AKHI	FALSE	99723-0350	PO Box 350		BARROW	0.01
AK2320248	NSBU - KAKTOVIK (BARTER IS)	02185	AK,NORTHSLOPEBOROUGH	AK	SW	303	AKHI	FALSE	99723-0350	PO Box 350		BARROW	0.01
AK2320256	NSBU - POINT LAY	02185	AK,NORTHSLOPEBOROUGH	AK	SW	227	AKHI	FALSE	99723-0350	PO Box 350		BARROW	0.01
AK2320264	NSBU - NUIQSUT	02185	AK,NORTHSLOPEBOROUGH	AK	SW	433	AKHI	FALSE	99723-0350	PO Box 350		BARROW	0.01
AK2320426	NSBU - POINT HOPE	02185	AK,NORTHSLOPEBOROUGH	AK	SW	834	AKHI	FALSE	99723-0350	PO Box 350		BARROW	0.01
AK2340060	KOTZEBUE MUN. WATER SYSTEM	02188	AK,NORTHWESTARCTICBOROUGH	AK	SW	3290	AKHI	FALSE	99752	P.O. Box 46		KOTZEBUE	560	560
AK2340109	NOORVIK WATER SYSTEM	02188	AK,NORTHWESTARCTICBOROUGH	AK	SW	600	AKHI	FALSE	99763	P.O. Box 146		NOORVIK	50	50
AK2340117	KIVALINA WATER SYSTEM	02188	AK,NORTHWESTARCTICBOROUGH	AK	SW	325	AKHI	FALSE	99750	P.O. Box 50079		KIVALINA	0.01
AK2340125	BUCKLAND WATER SYSTEM	02188	AK,NORTHWESTARCTICBOROUGH	AK	SW	417	AKHI	FALSE	99727	P.O. Box 49		BUCKLAND	310	310
AK2340141	DIOMEDE JOINT UTILITIES	02180	AK,NOMECENSUSAREA	AK	SW	184	AKHI	FALSE	99762	P.O. Box 7020		LITTLE DIOMEDE	180	180
AK2340159	NOATAK COMMUNITY WATER SYSTEM	02188	AK,NORTHWESTARCTICBOROUGH	AK	GW	485	AKHI	FALSE	99761	P.O. Box 89		NOATAK	0.01	0.01
AK2340167	KOYUK PUBLIC WATER SYSTEM	02180	AK,NOMECENSUSAREA	AK	GW	277	AKHI	FALSE	99753-0093	PO BOX 53093		KOYUK	0.01	0.01
AK2340191	WALES WATER SYSTEM	02180	AK,NOMECENSUSAREA	AK	GW	173	AKHI	FALSE	99783	P.O. BOX 489		WALES	1826.25	1705
AK2340214	GOLOVIN COMMUNITY WATER SYSTEM	02180	AK,NOMECENSUSAREA	AK	SW	211	AKHI	FALSE	99762-0120	PO BOX 62120		GOLOVIN	60	60
AK2340222	DEERING UTILITY SYSTEM	02188	AK,NORTHWESTARCTICBOROUGH	AK	SW	150	AKHI	FALSE	99736	P.O. Box 49		DEERING	150	150
AK2340248	BERING ST SD - TELLER SC/WASH	02180	AK,NOMECENSUSAREA	AK	SW	295	AKHI	FALSE	99684	225 Main Street		UNALAKLEET	0.01	0.01
AK2340337	ST. MICHAEL WATER SYSTEM	02180	AK,NOMECENSUSAREA	AK	SW	373	AKHI	FALSE	99659	P.O. BOX 59070		ST. MICHAEL	0.01
AK2340361	SHUNGNAK WATER SYSTEM	02188	AK,NORTHWESTARCTICBOROUGH	AK	SW	282	AKHI	FALSE	99773-0049	P.O. BOX 49		SHUNGNAK	1030	1030
AK2340387	UNALAKLEET CITY WATER SUPPLY	02180	AK,NOMECENSUSAREA	AK	GW	757	AKHI	FALSE	99684	P.O. BOX 28		UNALAKLEET	0.01	0.01
AK2340418	BREVIG MISSION WATER SYSTEM	02180	AK,NOMECENSUSAREA	AK	GW	324	AKHI	FALSE	99785	P.O. Box 85021		BREVIG MISSION	0.01
AK2340442	SHAKTOOLIK WATER SYSTEM	02180	AK,NOMECENSUSAREA	AK	SW	240	AKHI	FALSE	99771	P.O. Box 10		SHAKTOOLIK	0.01
AK2340484	SHISHMAREF WATER SYSTEM	02180	AK,NOMECENSUSAREA	AK	SW	572	AKHI	FALSE	99772-0083	P.O. Box 83		SHISHMAREF	0.01	0.01
AK2340492	STEBBINS CITY WATER SUPPLY	02180	AK,NOMECENSUSAREA	AK	SW	589	AKHI	FALSE	99671	P.O. BOX 22		STEBBINS	0.01	0.01
AK2340507	WHITE MOUNTAIN WATER SYSTEM	02180	AK,NOMECENSUSAREA	AK	GW	210	AKHI	FALSE	99784	P.O. Box 150		WHITE MOUNTAIN	500	500
AK2340565	KOBUK WATER SYSTEM	02188	AK,NORTHWESTARCTICBOROUGH	AK	GW	93	AKHI	FALSE	99752	Maniilaq Association/OEH	P.O. Box 43	KOTZEBUE	0.01	0.01
AK2340751	GAMBELL WATER SYSTEM	02180	AK,NOMECENSUSAREA	AK	GW	669	AKHI	FALSE	99742	P.O. Box 189		GAMBELL	0.01	0.01
AK2350235	NSBU - ANAKTUVUK PASS	02185	AK,NORTHSLOPEBOROUGH	AK	GW	350	AKHI	FALSE	99723-0350	PO Box 350		BARROW	150
AK2360010	EAGLE CITY WELL	02240	AK,SOUTHEASTFAIRBANKSCENSUSAREA	AK	GW	180	AKHI	FALSE	99738	P.O. Box 1901		EAGLE	210	210
AK2360109	TOO'GHA INC - IN TANANA	02290	AK,YUKON-KOYUKUKCENSUSAREA	AK	SW	351	AKHI	FALSE	99777	P.O. Box 190		TANANA	320	320
AK2360141	KALTAG PUBLIC WATER SYSTEM	02290	AK,YUKON-KOYUKUKCENSUSAREA	AK	GW	240	AKHI	FALSE	99748	P.O. BOX 9		KALTAG	0.01
AK2360159	GALENA WTP2 - GILA	02290	AK,YUKON-KOYUKUKCENSUSAREA	AK	GW	90	AKHI	FALSE	99741	P.O. BOX 149		GALENA	200	200
AK2360214	KOYUKUK SAFEWATER FACILITY	02290	AK,YUKON-KOYUKUKCENSUSAREA	AK	GW	97	AKHI	FALSE	99754	P.O. BOX 49		KOYUKUK	140	140
AK2360230	BEAVER WATER SYSTEM	02290	AK,YUKON-KOYUKUKCENSUSAREA	AK	GW	99	AKHI	FALSE	99724-0029	P.O. BOX 24029		BEAVER	0.01	0.01
AK2360272	GALENA WTP1 - CITY	02290	AK,YUKON-KOYUKUKCENSUSAREA	AK	GW	332	AKHI	FALSE	99741-0149	P.O. BOX 149		GALENA	140	140
AK2360442	STEVENS VILLAGE WATER SYSTEM	02290	AK,YUKON-KOYUKUKCENSUSAREA	AK	GW	78	AKHI	FALSE	99774	P.O. Box 74016		STEVENS VILLAGE	0.01	0.01
AK2360866	RUBY WATER SYSTEM	02290	AK,YUKON-KOYUKUKCENSUSAREA	AK	GW	405	AKHI	FALSE	99768	P.O. BOX 90		RUBY	60	120
AK2370625	EIELSON - AIR FORCE BASE	02090	AK,FAIRBANKSNORTHSTARBOROUGH	AK	GW	9194	AKHI	FALSE	99702-2397	354MDOS/SGOAB, 2630 CENTRAL AVENUE	SUITE 1M07	EIELSON AFB	670	670
AK2370780	FT. GREELY - MAIN POST	02240	AK,SOUTHEASTFAIRBANKSCENSUSAREA	AK	GW	770	AKHI	FALSE	99707	P.O. Box 74040		FAIRBANKS	60
AK2370879	LARRYS APARTMENTS	02240	AK,SOUTHEASTFAIRBANKSCENSUSAREA	AK	GW	30	AKHI	FALSE	99737	P.O. Box 466		DELTA JCT.	0.01	0.01
AK2380214	GULKANA VILLAGE	02261	AK,VALDEZ-CORDOVACENSUSAREA	AK	GW	83	AKHI	FALSE	99586	P.O. Box 254		GULKANA	0.01	0.01
AK2380531	TANACROSS WATER SYSTEM	02240	AK,SOUTHEASTFAIRBANKSCENSUSAREA	AK	GW	185	AKHI	FALSE	99726	P.O. Box 76009		TANACROSS	0.01
AK2381422	NORTHWAY WASHETERIA/CLINIC	02240	AK,SOUTHEASTFAIRBANKSCENSUSAREA	AK	SW	320	AKHI	FALSE	99780	P.O. BOX 459		TOK	310	310
AK2381498	MENTASTA WASHETERIA/14 PLEX	02261	AK,VALDEZ-CORDOVACENSUSAREA	AK	GW	94	AKHI	FALSE	99588	P.O. BOX 89		GLENNALLEN	0.01
AK2390065	NENANA MUNICIPAL WATER	02290	AK,YUKON-KOYUKUKCENSUSAREA	AK	GW	1000	AKHI	FALSE	99760	P.O. Box 70		NENANA	0.01	0.01
AK2390586	DENALI - ROCK CREEK HQ.	02290	AK,YUKON-KOYUKUKCENSUSAREA	AK	GW	366	AKHI	FALSE	99755	P.O. Box 9		DENALI PARK	150
AK2390756	CLEAR AIR STATION - MAIN	02290	AK,YUKON-KOYUKUKCENSUSAREA	AK	GW	307	AKHI	FALSE	99744	6417 Clear Anderson 6		ANDERSON	0.01	0.01
AL0000001	AUTAUGA CO WATER AUTHORITY	01001	AL,AUTAUGA	AL	GW	7218	SE	FALSE	36068		P O BOX 680294	PRATTVILLE	0.01	0.01
AL0000002	AUTAUGAVILLE WATER WORKS	01001	AL,AUTAUGA	AL	GW	2088	SE	FALSE	36003		P O BOX 237	AUTURGAVILLE	0.01	0.01
AL0000003	BILLINGSLEY WATER SYSTEM	01001	AL,AUTAUGA	AL	GW	1473	SE	FALSE	36006	Town Phone/Fax # 205-755-6031 PO Box 142	P. O. BOX 143	BILLINGSLEY	0.01	0.01
AL0000013	MARBURY WATER SYSTEM, INC.	01001	AL,AUTAUGA	AL	GW	7320	SE	FALSE	36051	JAMES ALLEN GUY	P O BOX 180	MARBURY	0.01	0.01
AL0000017	PRATTVILLE (WATER WORKS BOARD OF)	01001	AL,AUTAUGA	AL	GW	39603	SE	FALSE	36068		P O BOX 680870	PRATTVILLE	339.5	423
AL0000023	NORTH BALDWIN UTILITIES	01003	AL,BALDWIN	AL	GW	20958	SE	FALSE	36507		25 Hand Avenue	BAY MINETTE	275.01	0.01
AL0000025	BELFOREST WATER SYSTEM	01003	AL,BALDWIN	AL	GW	3843	SE	FALSE	36526		9080 County Road 64	DAPHNE	822.5	410
AL0000029	DAPHNE (UTILITIES BOARD OF THE CITY OF)	01003	AL,BALDWIN	AL	GW	26778	SE	FALSE	36526		900 DAPHNE AVENUE	DAPHNE	825	872.5
AL0000033	ELBERTA (TOWN OF)	01003	AL,BALDWIN	AL	GW	1260	SE	FALSE	36536-2050		P O BOX 2050	FOLEY	0.01	0.01
AL0000035	FAIRHOPE WATER SYSTEM (CITY OF)	01003	AL,BALDWIN	AL	GW	38754	SE	FALSE	36533	P O BOX 429		FAIRHOPE	450	0.01
AL0000038	GULF SHORES (UTILITIES BOARD CITY OF)	01003	AL,BALDWIN	AL	GW	23823	SE	FALSE	36542		P O BOX 1229	GULF SHORES	685	690
AL0000048	LOXLEY (TOWN OF)	01003	AL,BALDWIN	AL	GW	6081	SE	FALSE	36551		P. O. BOX 9	LOXLEY	670	1020
AL0000061	ROBERTSDALE (CITY OF)	01003	AL,BALDWIN	AL	GW	7260	SE	FALSE	36567		P. O. BOX 429	ROBERTSDALE	5.01	10
AL0000065	SILVERHILL WATER SYSTEM (TOWN OF)	01003	AL,BALDWIN	AL	GW	1572	SE	FALSE	36576		P O BOX 309	SILVERHILL	1300
AL0000068	SPANISH FORT WATER SYSTEM	01003	AL,BALDWIN	AL	GW	8064	SE	FALSE	36577		P O BOX 7048	SPANISH FORT	295	117.5
AL0000079	BAKERHILL WATER AUTHORITY	01005	AL,BARBOUR	AL	GW	7128	SE	FALSE	36027		1910 Highway 131	BAKERHILL	609	586
AL0000081	BLUE SPRINGS WATER WORKS	01005	AL,BARBOUR	AL	GW	600	SE	FALSE	36017		2571 Highway 10	CLIO	0.01	0.01
AL0000082	CLAYTON WATER WORKS & SEWER	01005	AL,BARBOUR	AL	GW	2235	SE	FALSE	36016		P. O. BOX 249	CLAYTON	71.67	0.01
AL0000083	CLIO WATER WORKS	01005	AL,BARBOUR	AL	GW	3621	SE	FALSE	36017		3311 Elamville St.	CLIO	303.75	212.5
AL0000085	EUFAULA WATER WORKS	01005	AL,BARBOUR	AL	GW	17958	SE	FALSE	36027		840 WEST WASHINGTON STREET	EUFAULA	654	748
AL0000087	WEST BARBOUR COUNTY WATER AUTHORITY	01005	AL,BARBOUR	AL	GW	1772	SE	FALSE	36048		1941 Main St.	LOUISVILLE	302.5	305
AL0000088	LOUISVILLE WATER WORKS	01005	AL,BARBOUR	AL	GW	1380	SE	FALSE	36048		P. O. BOX 125 (1951 Main Street)	LOUISVILLE	6.67	13.34
AL0000091	BRENT UTILITIES BOARD	01007	AL,BIBB	AL	GW	6885	SE	FALSE	35034		PO BOX 220	BRENT	260	220
AL0000092	CENTREVILLE WATER & SEWER	01007	AL,BIBB	AL	GW	6278	SE	FALSE	35042		1270 WALNUT STREET	CENTREVILLE	0.01	0.01
AL0000093	GREEN POND WATER SYSTEM	01007	AL,BIBB	AL	GW	6642	SE	FALSE	35074		19639 Eastern Valley Road	GREEN POND	445	890
AL0000097	WEST BLOCTON WATER WORKS	01007	AL,BIBB	AL	GW	4140	SE	FALSE	35184		P O BOX 187	WEST BLOCTON	0.01	0.01
AL0000098	ALLGOOD WATER WORKS (TOWN OF)	01009	AL,BLOUNT	AL	GW	728	SE	FALSE	35013		PO Box 150	ALLGOOD	0.01	0.01
AL0000100	BLOUNTSVILLE UTILITIES BOARD	01009	AL,BLOUNT	AL	GW	4266	SE	FALSE	35031		69145 Main St.	BLOUNTSVILLE	0.01	0.01
AL0000101	CLEVELAND WATER WORKS	01009	AL,BLOUNT	AL	GW	3384	SE	FALSE	35049	HONORABLE JERRY JONES, MAYOR	PO BOX 186	CLEVELAND	113.34	70
AL0000103	ONEONTA UTILITIES BOARD	01009	AL,BLOUNT	AL	SW	19569	SE	FALSE	35121	105 HIGH SCHOOL STREET	P O BOX 420	ONEONTA	182.09	0.01
AL0000108	SNEAD WATER WORKS	01009	AL,BLOUNT	AL	GW	5262	SE	FALSE	35952	87169 US Highway 278	PO BOX 505	SNEAD	350	0.01
AL0000116	MIDWAY WATER WORKS	01011	AL,BULLOCK	AL	GW	1414	SE	FALSE	36053-0036	32868 HWY 82	P O BOX 36	MIDWAY	0.01	0.01
AL0000117	SOUTH BULLOCK COUNTY WATER AUTHORITY	01011	AL,BULLOCK	AL	GW	8601	SE	FALSE	36089		PO BOX 30	UNION SPRINGS	0.01	0.01
AL0000118	UNION SPRINGS UTIL BOARD	01011	AL,BULLOCK	AL	GW	4335	SE	FALSE	36089		P O BOX 229	UNION SPRINGS	256.67	261.67
AL0000122	NECTAR WATER SYSTEM	01009	AL,BLOUNT	AL	GW	2952	SE	FALSE	35049		14795 AL Highway 160	CLEVELAND	52.51	0.01
AL0000123	GEORGIANA WATER WORKS & SEWER BOARD	01013	AL,BUTLER	AL	GW	2793	SE	FALSE	36033		P. O. BOX 310	GEORGIANA	1215	620
AL0000125	GREENVILLE WATER WORKS	01013	AL,BUTLER	AL	GW	9290	SE	FALSE	36037	HON. DEXTER MCCLENDON, MAYOR	PO BOX 483	GREENVILLE	518	490
AL0000128	MCKENZIE WATER BOARD	01013	AL,BUTLER	AL	GW	1170	SE	FALSE	36456		P O BOX 134	MCKENZIE	340	250
AL0000131	CALHOUN COUNTY WATER & FIRE PR AUTHORITY	01015	AL,CALHOUN	AL	GW	32181	SE	FALSE	36250		P O BOX 200	ALEXANDRIA	0.01	0.01
AL0000133	ANNISTON WATER & SEWER BOARD	01015	AL,CALHOUN	AL	SW	76881	SE	FALSE	36202		PO Box 2268	ANNISTON	650.28	633.89
AL0000162	OXFORD WATER WORKS & SEWER BOARD	01015	AL,CALHOUN	AL	GW	28743	SE	FALSE	36203		P O BOX 3663	OXFORD	0.01	0.01
AL0000168	WEAVER WATER SYSTEM	01015	AL,CALHOUN	AL	GW	6450	SE	FALSE	36277		500 ANNISTON STREET	WEAVER	0.01	0.01
AL0000189	CHEROKEE COUNTY WATER AUTHORITY	01019	AL,CHEROKEE	AL	GW	10623	SE	FALSE	35960	P O BOX 400	161 EAST MAIN STREET	CENTRE	0.01	0.01
AL0000213	CLANTON WATER DEPARTMENT	01021	AL,CHILTON	AL	SW	13500	SE	FALSE	35046		PO BOX 580	CLANTON	645	746.67
AL0000229	THORSBY WATER WORKS BOARD	01021	AL,CHILTON	AL	GW	3465	SE	FALSE	35171		P O BOX 608 (US HWY 31)	THORSBY	0.01	0.01
AL0000232	BUTLER WATER SYSTEM	01023	AL,CHOCTAW	AL	GW	4395	SE	FALSE	36904		p.o. box 455	BUTLER	1447.5	1905
AL0000234	CHILTON WATER AUTHORITY	01021	AL,CHILTON	AL	GW	26097	SE	FALSE	35171		P O BOX 1029	THORSBY	0.01	0.01
AL0000237	GILBERTOWN (UTILITIES BOARD OF TOWN OF)	01023	AL,CHOCTAW	AL	GW	6300	SE	FALSE	36908	MR. BILLY C. MAY, CHAIRMAN	13217 Choctaw Avenue	GILBERTOWN	247.51	247.51
AL0000243	NORTH CHOCTAW WATER & SEWER AUTHORITY	01023	AL,CHOCTAW	AL	GW	3850	SE	FALSE	36912	P.O. Box 77		LISMAN	0.01	0.01
AL0000244	PENNINGTON (UTILITIES BOARD OF)	01023	AL,CHOCTAW	AL	GW	1504	SE	FALSE	36916		P.O. BOX 309	PENNINGTON	277.5	275
AL0000252	COFFEEVILLE WATER WORKS (TOWN OF)	01025	AL,CLARKE	AL	GW	2232	SE	FALSE	36524		p o box 88	COFFEEVILLE	0.01	0.01
AL0000254	FULTON (UTILITIES BOARD OF THE TOWN OF)	01025	AL,CLARKE	AL	GW	1287	SE	FALSE	36446		P O BOX 67	FULTON	0.01	0.01
AL0000255	GROVE HILL WATER WORKS	01025	AL,CLARKE	AL	GW	5540	SE	FALSE	36451		P. O. BOX 847	GROVE HILL	0.01	0.01
AL0000257	OLD LINE WATER SYSTEM	01025	AL,CLARKE	AL	GW	4914	SE	FALSE	36545		P.O. BOX 67	JACKSON	261.11	250
AL0000266	CLAY COUNTY WATER AUTHORITY	01027	AL,CLAY	AL	SW	7701	SE	FALSE	36251	MR. JASON WATKINS, CHAIRMAN	P.O. BOX 365	ASHLAND	243.34	163.34
AL0000279	HEFLIN WATER WORKS	01029	AL,CLEBURNE	AL	SW	11532	SE	FALSE	36265		PO Box 488	HEFLIN	603.33	590
AL0000295	ELBA WATER WORKS	01031	AL,COFFEE	AL	GW	6042	SE	FALSE	36323		200 BUFORD STREET	ELBA	691.67	0.01
AL0000296	ENTERPRISE WATER WORKS	01031	AL,COFFEE	AL	GW	38500	SE	FALSE	36330		PO Box 311000	ENTERPRISE	74.06	23.54
AL0000298	JACK WATER SYSTEM, INC	01031	AL,COFFEE	AL	GW	1305	SE	FALSE	36346		P.O. Box 47	JACK	0.01	0.01
AL0000299	KINSTON WATER WORKS	01031	AL,COFFEE	AL	GW	2028	SE	FALSE	36453		P.O. Box 26	KINSTON	40.01	80
AL0000302	NEW BROCKTON WATER DEPARTMENT	01031	AL,COFFEE	AL	GW	3297	SE	FALSE	36351		P.O. Box 100	NEW BROCKTON	0.01	0.01
AL0000303	NEW HOPE WATER SYSTEM (COFFEE CO.)	01031	AL,COFFEE	AL	GW	1440	SE	FALSE	36346		436 County Rd 130	JACK	0.01	0.01
AL0000311	CHEROKEE WATER & GAS DEPARTMENT	01033	AL,COLBERT	AL	SW	2250	SE	FALSE	35616		P O BOX 273	CHEROKEE	0.01	0.01
AL0000314	COLBERT COUNTY RURAL WATER SYSTEM	01033	AL,COLBERT	AL	SW	12557	SE	FALSE	35674		2750 HWY 20	TUSCUMBIA	642.5	840
AL0000316	HAWK PRIDE MT WATER SYSTEM	01033	AL,COLBERT	AL	GW	4035	SE	FALSE	35674		200 NEW BETHEL ROAD	TUSCUMBIA	0.01	0.01
AL0000319	LEIGHTON (WSB OF THE TOWN OF)	01033	AL,COLBERT	AL	GW	1601	SE	FALSE	35646		P.O. Box 817	LEIGHTON	470	120
AL0000337	CASTLEBERRY WATER SYSTEM	01035	AL,CONECUH	AL	GW	1086	SE	FALSE	36432		P.O. BOX 97	CASTLEBERRY	535	0.01
AL0000339	FAIRVIEW WATER SYSTEM (CONECUH)	01035	AL,CONECUH	AL	GW	891	SE	FALSE	36401		P O BOX 497	EVERGREEN	0.01	0.01
AL0000344	REPTON WATER WORKS	01035	AL,CONECUH	AL	GW	507	SE	FALSE	36475		P.O. Box 35	REPTON	110
AL0000354	STEWARTVILLE WATER AUTHORITY	01037	AL,COOSA	AL	GW	4803	SE	FALSE	34151		81 STEWARTVILLE RD	SYLACAUGA	0.01	0.01
AL0000356	ANDALUSIA (UTILITIES BOARD OF)	01039	AL,COVINGTON	AL	GW	28720	SE	FALSE	36420		P.O. Box 790	ANDALUSIA	388.75	423.75
AL0000361	COVINGTON COUNTY WATER AUTHORITY	01039	AL,COVINGTON	AL	GW	13378	SE	FALSE	36420		22420 Tracks Lane	ANDALUSIA	505.84	501.67
AL0000363	FLORALA WATER WORKS & SEWER BOARD	01039	AL,COVINGTON	AL	GW	6187	SE	FALSE	36442		P.O. Box 346	FLORALA	17.5	0.01
AL0000372	LOCKHART WATER WORKS	01039	AL,COVINGTON	AL	GW	720	SE	FALSE	36455		PO BOX 216	LOCKHART	297.5	0.01
AL0000375	OPP UTILITIES BOARD	01039	AL,COVINGTON	AL	GW	9975	SE	FALSE	36467		P.O. Box 610	OPP	234	130
AL0000378	RED LEVEL WATER WORKS	01039	AL,COVINGTON	AL	GW	846	SE	FALSE	36474		P.O. Box 236	RED LEVEL	135.01	0.01
AL0000379	RIVER FALLS WATER SYSTEM	01039	AL,COVINGTON	AL	GW	942	SE	FALSE	36476		P.O. Box 17	RIVER FALLS	560	580
AL0000385	BRANTLEY WATER WORKS	01041	AL,CRENSHAW	AL	GW	1485	SE	FALSE	36009	MR. LARRY P. MORGAN, ADMINISTRATOR	P O BOX 44	BRANTLEY	0.01	0.01
AL0000387	DOZIER WATER WORKS	01041	AL,CRENSHAW	AL	GW	597	SE	FALSE	36028		P O BOX 216	DOZIER	0.01	0.01
AL0000390	LUVERNE WATER & SEWER DEPARTMENT	01041	AL,CRENSHAW	AL	GW	3660	SE	FALSE	36049		P O Box 249 / 22 East Fifth Street	LUVERNE	1365	1120
AL0000392	RUTLEDGE WATER WORKS	01041	AL,CRENSHAW	AL	GW	882	SE	FALSE	36071		P O BOX 85	RUTLEDGE	1015	1520
AL0000393	OWASSA-BROWNSVILLE WATER AUTHORITY	01035	AL,CONECUH	AL	GW	3540	SE	FALSE	36401		P O BOX 544	EVERGREEN	30	60
AL0000397	SOUTH CRENSHAW COUNTY WATER AUTHORITY	01041	AL,CRENSHAW	AL	GW	5490	SE	FALSE	36009		P O BOX 152	BRANTLEY	171.88	163.75
AL0000406	HANCEVILLE (THE WWSB OF THE CITY OF)	01043	AL,CULLMAN	AL	GW	8084	SE	FALSE	35077	MR. CHARLES WILSON, CHAIRMAN	203 MAIN STREET, NW	HANCEVILLE	0.01	0.01
AL0000415	DALE COUNTY WATER AUTHORITY	01045	AL,DALE	AL	GW	7932	SE	FALSE	36360		283 Campus Drive	OZARK	105.01	102.51
AL0000416	ARITON WATER WORKS	01045	AL,DALE	AL	GW	1350	SE	FALSE	36311		P.O. Box 53	ARITON	0.01	0.01
AL0000420	DALEVILLE WATER & SEWER BOARD	01045	AL,DALE	AL	GW	9000	SE	FALSE	36322		P.O. Box 188	DALEVILLE	963.75	380
AL0000436	LEVEL PLAINS WATER SYSTEM	01045	AL,DALE	AL	GW	3630	SE	FALSE	36322		1708 Joe Bruer Rd	DALEVILLE	0.01	0.01
AL0000438	MIDLAND CITY WATER DEPARTMENT	01045	AL,DALE	AL	GW	2880	SE	FALSE	36350		PO BOX 69	MIDLAND CITY	75.01	150
AL0000439	NEWTON WATER WORKS BOARD	01045	AL,DALE	AL	GW	2190	SE	FALSE	36352		P O BOX 385	NEWTON	0.01	0.01
AL0000441	OZARK UTILITIES BOARD	01045	AL,DALE	AL	GW	19200	SE	FALSE	36361		P O BOX 1125	OZARK	611.67	483.34
AL0000443	PINCKARD WATER DEPARTMENT	01045	AL,DALE	AL	GW	1410	SE	FALSE	36371		P.O. Box 202	PINCKARD	345	320
AL0000463	DALLAS COUNTY WATER & SEWER AUTHORITY	01047	AL,DALLAS	AL	GW	5292	SE	FALSE	36702-1413	WANDA LIPSCOMB, OFFICE MANAGER	P O BOX 1413	SELMA	0.01	0.01
AL0000482	NORTH DALLAS WATER AUTHORITY	01047	AL,DALLAS	AL	GW	8316	SE	FALSE	36701		7590 ALABAMA HIGHWAY 22	VALLEY GRANDE	0.01	0.01
AL0000484	ORRVILLE WATER DEPARTMENT (TOWN OF)	01047	AL,DALLAS	AL	GW	435	SE	FALSE	36767-0098		P. O. BOX 98	ORVILLE	955	960
AL0000490	SELMA WATER WORKS & SEWER BOARD	01047	AL,DALLAS	AL	GW	24039	SE	FALSE	36701		P O BOX 326	SELMA	535	0.01
AL0000491	WEST DALLAS CO WATER AUTHORITY	01047	AL,DALLAS	AL	GW	2898	SE	FALSE	36775		P. O. BOX 146	SARDIS	0.01	0.01
AL0000500	SOUTH DALLAS WATER AUTHORITY	01047	AL,DALLAS	AL	GW	3669	SE	FALSE	36775	Physical-4344 AL HWY 41 - Selma, AL 3670	P O Box 146	SARDIS	62.51	0.01
AL0000508	CROSSVILLE WATER BOARD	01049	AL,DEKALB	AL	GW	2022	SE	FALSE	35962		P O BOX 157	CROSSVILLE	590	530
AL0000523	VALLEY HEAD WATER WORKS BOARD	01049	AL,DEKALB	AL	GW	4164	SE	FALSE	35989-0195	MR. DENNIS LEWIS, MANAGER	101 School St	VALLEY HEAD	0.01	0.01
AL0000535	ELMORE WATER & SEWER AUTHORITY	01051	AL,ELMORE	AL	GW	12690	SE	FALSE	36025	MR. CHARLES R. BAZZELL, CHAIRMAN	P O BOX 220	ELMORE	0.01	0.01
AL0000539	MILLBROOK UTILITIES	01051	AL,ELMORE	AL	GW	4503	SE	FALSE	36054	Sewer Plant - 334-285-4518	P O BOX 1072	MILLBROOK	720	790
AL0000540	HOLTVILLE WATER SYSTEM	01051	AL,ELMORE	AL	GW	7566	SE	FALSE	36022		10048 HOLTVILLE RD	DEATSVILLE	390	780
AL0000546	POLLARD WATER SYSTEM	01053	AL,ESCAMBIA	AL	GW	216	SE	FALSE	36441		1415 Canterbury Street	POLLARD	130	260
AL0000548	TALLASSEE WATER WORKS	01051	AL,ELMORE	AL	SW	11327	SE	FALSE	36078		4701 CHEROKEE TRAIL	TALLASSEE	528.34	603.34
AL0000549	TRI COMMUNITY WATER SYSTEM	01051	AL,ELMORE	AL	GW	10935	SE	FALSE	36054		P O Box 398	MILLBROOK	535	1070
AL0000553	WEST ESCAMBIA UTILITIES INC.	01053	AL,ESCAMBIA	AL	GW	12930	SE	FALSE	36504		P.O. Drawer 1296	ATMORE	205.84	210.01
AL0000555	BREWTON WATER WORKS	01053	AL,ESCAMBIA	AL	GW	9756	SE	FALSE	36427		P O BOX 368	BREWTON	1118.33	1133.33
AL0000556	RIDGE ROAD WATER AUTHORITY	01053	AL,ESCAMBIA	AL	GW	1737	SE	FALSE	36427		P.O. Box 9	BREWTON	0.01	0.01
AL0000557	CANOE WATER WORKS	01053	AL,ESCAMBIA	AL	GW	1005	SE	FALSE	36504-0878		P O BOX 878	ATMORE	0.01	0.01
AL0000558	EAST BREWTON WATER & SEWER BOARD	01053	AL,ESCAMBIA	AL	GW	3120	SE	FALSE	36426	P O Box 2010 (zip 36427)	615 Forrest Ave	EAST BREWTON	0.01	0.01
AL0000561	FREEMANVILLE WATER SYSTEM	01053	AL,ESCAMBIA	AL	GW	3384	SE	FALSE	36502		18 Woods Road	ATMORE	270.01	0.01
AL0000563	ESCAMBIA COMMUNITY UTILITIES LLC	01053	AL,ESCAMBIA	AL	GW	420	SE	FALSE	36502		5811 JACK SPRINGS ROAD	ATMORE	0.01	0.01
AL0000566	MCCALL WATER SYSTEM INC	01053	AL,ESCAMBIA	AL	GW	7311	SE	FALSE	36426		4035 Old Highway 31	BREWTON	285	570
AL0000570	RIVERVIEW WATER WORKS	01053	AL,ESCAMBIA	AL	GW	618	SE	FALSE	36427-2368		P O BOX 2368	EAST BREWTON	425	410
AL0000571	ALTOONA WATER & SEWER BOARD	01055	AL,ETOWAH	AL	GW	1164	SE	FALSE	35952		P.O. Box 723	ALTOONA	0.01	0.01
AL0000572	ATTALLA WATER WORKS BOARD	01055	AL,ETOWAH	AL	GW	7725	SE	FALSE	35954		509 Fourth Street	ATTALLA	0.01	0.01
AL0000578	GLENCOE WATER WORKS BOARD	01055	AL,ETOWAH	AL	GW	6450	SE	FALSE	35905		203 West Chastain Blvd	GLENCOE	0.01	0.01
AL0000581	HOKES BLUFF WATER BOARD	01055	AL,ETOWAH	AL	GW	10728	SE	FALSE	35903	MR. KENNETH MEANS, CHAIRMAN	5720 GILLILAND STREET	HOKES BLUFF	0.01	0.01
AL0000582	WEST ETOWAH WATER & FIRE PRO AUTHORITY	01055	AL,ETOWAH	AL	GW	8704	SE	FALSE	35954		596 GALLANT ROAD	ATTALLA	30	60
AL0000589	REECE CITY WATER SYSTEM	01055	AL,ETOWAH	AL	GW	864	SE	FALSE	35954		1023 VALLEY DRIVE	ATTALLA	0.01	0.01
AL0000591	SOUTHSIDE WATER WORKS	01055	AL,ETOWAH	AL	GW	10713	SE	FALSE	35907		3001 Highway 77	SOUTHSIDE	0.01	0.01
AL0000592	WALNUT GROVE (TOWN OF)	01055	AL,ETOWAH	AL	GW	1164	SE	FALSE	35990	HON. AUTREY WORKS, MAYOR	PO BOX 100	WALNUT GROVE	0.01	0.01
AL0000596	BERRY WATER DEPARTMENT, TOWN OF	01057	AL,FAYETTE	AL	SW	6226	SE	FALSE	35546		30 SCHOOL AVE	BERRY	0.01	0.01
AL0000598	GLEN ALLEN WATER SYSTEM	01057	AL,FAYETTE	AL	GW	1410	SE	FALSE	35559		P.O. Box 40	GLEN ALLEN	0.01	0.01
AL0000604	HODGES WATER SYSTEM	01059	AL,FRANKLIN	AL	GW	2799	SE	FALSE	35571		P.O. Box 86	HODGES	0.01	0.01
AL0000607	RED BAY WATER & GAS BOARD	01059	AL,FRANKLIN	AL	GW	6423	SE	FALSE	35616		12810 WHITE PIKE	CHEROKEE	92.51	0.01
AL0000615	BLACK WATER WORKS	01061	AL,GENEVA	AL	GW	390	SE	FALSE	36314		P O BOX 301	BLACK	0.01	0.01
AL0000618	COFFEE SPRINGS WATER SYSTEM	01061	AL,GENEVA	AL	GW	480	SE	FALSE	36318		P.O. Box 8	COFFEE SPRINGS	0.01	0.01
AL0000622	GENEVA WATER WORKS	01061	AL,GENEVA	AL	GW	5850	SE	FALSE	36340		P O BOX 370	GENEVA	228.34	170
AL0000624	HARTFORD WATER WORKS	01061	AL,GENEVA	AL	GW	4038	SE	FALSE	36344		203 West Main Street	HARTFORD	0.01	0.01
AL0000626	MALVERN WATER DEPARTMENT	01061	AL,GENEVA	AL	GW	1680	SE	FALSE	36349		P.O. Box 98	MALVERN	0.01	0.01
AL0000628	SAMSON WATER WORKS	01061	AL,GENEVA	AL	GW	4050	SE	FALSE	36477		104 EAST MAIN STREET	SAMSON	0.01	0.01
AL0000629	SLOCOMB WATER WORKS AND SEWER BOARD	01061	AL,GENEVA	AL	GW	3600	SE	FALSE	36375		P.O. Box 1147	SLOCOMB	380	370
AL0000633	NORTH GENEVA COUNTY WATER AUTHORITY	01061	AL,GENEVA	AL	GW	423	SE	FALSE	36313		P.O. Box 525	CHANCELLOR	0.01	0.01
AL0000636	EUTAW WATER DEPARTMENT	01063	AL,GREENE	AL	GW	4170	SE	FALSE	35462		P O BOX 431	EUTAW	634.17	616.67
AL0000638	GREENE COUNTY HOUSING AUTHORITY	01063	AL,GREENE	AL	GW	630	SE	FALSE	35462		P O Box 389	EUTAW	630	340
AL0000643	GREENE COUNTY WATER AUTHORITY	01063	AL,GREENE	AL	GW	1341	SE	FALSE	35462		P O BOX 751	EUTAW	440	560
AL0000645	GREENSBORO (UTILITIES BD OF THE CITY OF)	01065	AL,HALE	AL	GW	4500	SE	FALSE	36744		P. O. BOX 546	GREENSBORO	0.01	0.01
AL0000651	MOUNDVILLE WATER WORKS	01065	AL,HALE	AL	GW	4200	SE	FALSE	35474	P.O. Box 98		MOUNDVILLE	0.01	0.01
AL0000657	ABBEVILLE WATER WORKS & SEWER BOARD	01067	AL,HENRY	AL	GW	5199	SE	FALSE	36310		589 Industrial Park Road	ABBEVILLE	303.75	450
AL0000663	HENRY COUNTY WATER AUTHORITY	01067	AL,HENRY	AL	GW	10725	SE	FALSE	36310		P O BOX 147	ABBEVILLE	270	225
AL0000664	HEADLAND WATER WORKS	01067	AL,HENRY	AL	GW	5700	SE	FALSE	36345		9 Park Street	HEADLAND	91.26	0.01
AL0000666	NEWVILLE WATER SYSTEM	01067	AL,HENRY	AL	GW	912	SE	FALSE	36353		P.O. Box 119	NEWVILLE	0.01	0.01
AL0000671	ASHFORD WATER WORKS	01069	AL,HOUSTON	AL	GW	2934	SE	FALSE	36312		P.O. Box 428	ASHFORD	0.01	0.01
AL0000676	COLUMBIA WATER WORKS	01069	AL,HOUSTON	AL	GW	1260	SE	FALSE	36319		P.O. Box 339	COLUMBIA	0.01	0.01
AL0000677	COTTONWOOD WATER WORKS	01069	AL,HOUSTON	AL	GW	3378	SE	FALSE	36320		P.O. Box 447	COTTONWOOD	0.01	0.01
AL0000678	COWARTS WATER SYSTEM	01069	AL,HOUSTON	AL	GW	2494	SE	FALSE	36321	P.O. Box 69		COWARTS	0.01	0.01
AL0000681	DOTHAN UTILITIES (CITY OF)	01069	AL,HOUSTON	AL	GW	99968	SE	FALSE	36302		P.O. BOX 2128	DOTHAN	533.64	409.17
AL0000685	GORDON TOWN OF	01069	AL,HOUSTON	AL	GW	480	SE	FALSE	36343		P.O. Box 46	GORDON	0.01	0.01
AL0000689	KINSEY WATER SYSTEM	01069	AL,HOUSTON	AL	GW	2010	SE	FALSE	36301		1469 SOUTH COUNTY ROAD 59	TAYLOR	265	270
AL0000702	TAYLOR WATER SYSTEM	01069	AL,HOUSTON	AL	GW	8208	SE	FALSE	36301		1469 S Co Rd 59	TAYLOR	177.5	175
AL0000708	WEBB WATER SYSTEM	01069	AL,HOUSTON	AL	GW	1761	SE	FALSE	36376		P.O Box 127	WEBB	0.01	0.01
AL0000713	BRIDGEPORT UTILITIES BOARD	01071	AL,JACKSON	AL	SW	7321	SE	FALSE	35740		P O BOX 36	BRIDGEPORT	0.01	0.01
AL0000726	PISGAH WATER WORKS	01071	AL,JACKSON	AL	GW	2586	SE	FALSE	35765		PO BOX 2	PISGAH	0.01	0.01
AL0000729	SCOTTSBORO WATER WORKS	01071	AL,JACKSON	AL	SW	31878	SE	FALSE	35768		P.O. BOX 550	SCOTTSBORO	578.34	688.33
AL0000732	STEVENSON (UTIL. BOARD OF THE TOWN OF)	01071	AL,JACKSON	AL	GW	3969	SE	FALSE	35772		42274 US HIGHWAY 72	STEVENSON	0.01	0.01
AL0000738	BIRMINGHAM WATER WORKS BOARD	01073	AL,JEFFERSON	AL	SW	651198	SE	FALSE	35283		P.O. Box 830110	BIRMINGHAM	532.09	582.92
AL0000751	IRONDALE WATER SYSTEM	01073	AL,JEFFERSON	AL	GW	8492	SE	FALSE	35210	101 20th Street South	P.O. Box 100727	IRONDALE	0.01	0.01
AL0000753	LEEDS WATER BOARD	01073	AL,JEFFERSON	AL	GW	17355	SE	FALSE	35094		PO BOX 100	LEEDS	505	0.01
AL0000761	TRUSSVILLE UTILITIES	01073	AL,JEFFERSON	AL	GW	28194	SE	FALSE	35173	p.o. box 819	p.o. box 819	TRUSSVILLE	575	490
AL0000763	WARRIOR RIVER WATER AUTHORITY	01073	AL,JEFFERSON	AL	SW	34500	SE	FALSE	35023	8900 Lock 17 Road	8900 Lock 17 Road	BESSEMER	545.42	603.34
AL0000767	DETROIT WATER WORKS	01075	AL,LAMAR	AL	GW	1314	SE	FALSE	35552	HON. KEITH KING, MAYOR	P O BOX 114	DETROIT	0.01	0.01
AL0000769	KENNEDY WATER WORKS BOARD	01075	AL,LAMAR	AL	GW	1593	SE	FALSE	35574		P.O. Box 70	KENNEDY	0.01	0.01
AL0000770	MILLPORT WATER WORKS	01075	AL,LAMAR	AL	GW	2289	SE	FALSE	35576	HON. STANLEY ALLRED, MAYOR	PO BOX 365	MILLPORT	0.01	0.01
AL0000772	SULLIGENT (CITY OF)	01075	AL,LAMAR	AL	GW	3510	SE	FALSE	35586	HON. SCOTT BOMAN, MAYOR	PO BOX 365	SULLIGENT	0.01	0.01
AL0000783	FLORENCE WATER-WASTEWATER DEPARTMENT	01077	AL,LAUDERDALE	AL	SW	81100	SE	FALSE	35631		P O BOX 1023	FLORENCE	0.01	0.01
AL0000788	LEXINGTON WATER WORKS AND SEWER	01077	AL,LAUDERDALE	AL	GW	2842	SE	FALSE	35648		P.O. Box 457	LEXINGTON	0.01	0.01
AL0000789	ROGERSVILLE WATER WORKS & SEWER BOARD	01077	AL,LAUDERDALE	AL	GW	4830	SE	FALSE	35652	MR. WILLIAM SHANNON HOWELL	PO BOX 388	ROGERSVILLE	0.01	0.01
AL0000804	AUBURN WATER WORKS	01081	AL,LEE	AL	SW	60003	SE	FALSE	36832	1501 W. Samford Ave.	1501 W. Samford Ave.	AUBURN	140	140
AL0000805	BEAUREGARD WATER AUTHORITY	01081	AL,LEE	AL	GW	9828	SE	FALSE	36803-0271		P.O. Box 271	OPELIKA	27.5	55
AL0000814	LOACHAPOKA WATER AUTHORITY	01081	AL,LEE	AL	GW	11496	SE	FALSE	36865		P.O. Box 129	LOACHAPOKA	0.01	0.01
AL0000816	OPELIKA UTILITIES	01081	AL,LEE	AL	SW	40188	SE	FALSE	36801	4055 Water Street	4055 Water Street	OPELIKA	575	591.67
AL0000831	SWAN CREEK COMMUNITY (BSI, LLC)	01083	AL,LIMESTONE	AL	GW	840	SE	FALSE	35671		10420 US Hwy 31	TANNER	0.01	0.01
AL0000833	LIMESTONE COUNTY WATER SYSTEM	01083	AL,LIMESTONE	AL	SW	62379	SE	FALSE	35612	PO Box 110	17218 Highway 72 West	ATHENS	0.01	0.01
AL0000847	HAYNEVILLE WATER DEPARTMENT	01085	AL,LOWNDES	AL	GW	2958	SE	FALSE	36040		P O BOX 365	HAYNEVILLE	0.01	0.01
AL0000852	LOWNDESBORO WATER SYSTEM	01085	AL,LOWNDES	AL	GW	840	SE	FALSE	36752		P O BOX 130	LOWNDESBORO	0.01	0.01
AL0000853	MOSSES WATER & FIRE PRO AUTHORITY	01085	AL,LOWNDES	AL	GW	2008	SE	FALSE	36040	MS. TERESA SPROTT, WATER CLERK/OPERATOR	P O BOX 146	HAYNEVILLE	0.01	0.01
AL0000858	WHITE HALL WATER BOARD	01085	AL,LOWNDES	AL	GW	2250	SE	FALSE	36725		989 FREEDOM ROAD	LOWNDESBORO	0.01
AL0000865	STAR-MINDINGALL WATER AUTHORITY	01087	AL,MACON	AL	GW	2016	SE	FALSE	36083		3240 FRANKLIN RD	TUSKEGEE	110.01	220
AL0000867	MACON COUNTY WATER AUTHORITY	01087	AL,MACON	AL	GW	7716	SE	FALSE	36083		1001 MLK Hwy	TUSKEGEE	27.5	55
AL0000878	HARVEST-MONROVIA WATER SYSTEM	01089	AL,MADISON	AL	GW	32448	SE	FALSE	38477		555 RAGSDALE ROAD	PROSPECT	12.51	25
AL0000882	HUNTSVILLE UTILITIES	01089	AL,MADISON	AL	SW	219168	SE	FALSE	35804		P.O. Box 2048	HUNTSVILLE	501.67	619.17
AL0000885	MADISON WATER WORKS & SEWER	01089	AL,MADISON	AL	GW	39051	SE	FALSE	35758		101 RAY SANDERSON DRIVE	MADISON	0.01
AL0000897	OWENS CROSSROADS WATER AUTHORITY	01089	AL,MADISON	AL	GW	6375	SE	FALSE	35763		P.O. Box 188	OWENS CROSS ROADS	0.01	0.01
AL0000899	US ARMY GARRISON-REDSTONE ARSENAL	01089	AL,MADISON	AL	SW	28500	SE	FALSE	35898-5300	US Army Garrison-Redstone Arsenal	4488 Martin Road (IMRE-PWE)	REDSTONE ARSENAL	1117.5	1325
AL0000908	DEMOPOLIS WATER WORKS AND SEWER BOARD	01091	AL,MARENGO	AL	GW	12453	SE	FALSE	36732		P O Box 350 / 103 East Capitol	DEMOPOLIS	1087	1006
AL0000909	FAUNSDALE WATER WORKS	01091	AL,MARENGO	AL	GW	497	SE	FALSE	36738		P O BOX 211	FAUNSDALE	300	330
AL0000914	LINDEN UTILITIES BOARD	01091	AL,MARENGO	AL	GW	5924	SE	FALSE	36748		211 N Main Street	LINDEN	300	290
AL0000918	SWEETWATER WATER & SEWER BOARD	01091	AL,MARENGO	AL	GW	495	SE	FALSE	36782		P O BOX 33	SWEETWATER	280	270
AL0000919	THOMASTON WATER WORKS & GAS BOARD	01091	AL,MARENGO	AL	GW	2470	SE	FALSE	36783	154 MAIN STREET	P O BOX 276	THOMASTON	600	610
AL0000921	BRILLIANT WATER WORKS	01093	AL,MARION	AL	GW	1605	SE	FALSE	35548		P O BOX 407	BRILLIANT	230	0.01
AL0000927	UPPER BEAR CREEK WATER AUTHORITY	01093	AL,MARION	AL	SW	22454	SE	FALSE	35565		P O BOX 326	HALEYVILLE	693.33	753.33
AL0000933	ALBERTVILLE UTILITIES BOARD	01095	AL,MARSHALL	AL	SW	45915	SE	FALSE	35950	210 West Main Street	P O BOX 130	ALBERTVILLE	616.67	773.33
AL0000940	DOUGLAS WATER AUTHORITY	01095	AL,MARSHALL	AL	GW	16434	SE	FALSE	35964		P.O. Box 46	DOUGLAS	350	0.01
AL0000943	GUNTERSVILLE WATER WORKS & SEWER BOARD	01095	AL,MARSHALL	AL	SW	13980	SE	FALSE	35976	705 BLOUNT AVE		GUNTERSVILLE	681.67	656.67
AL0000957	BAYOU LA BATRE UTILITIES	01097	AL,MOBILE	AL	GW	8118	SE	FALSE	36509		13231 North Wintzell Avenue	BAYOU LA BATRE	0.01	0.01
AL0000967	SOUTH ALABAMA UTILITIES WATER SYSTEM	01097	AL,MOBILE	AL	GW	39678	SE	FALSE	36522	P O Box 428	8100 Joy Street	CITRONELLE	107.7	95.28
AL0000971	DAUPHIN ISLAND WATER & SEWER	01097	AL,MOBILE	AL	GW	4902	SE	FALSE	36561		PO BOX 400	DAUPHIN ISLAND	0.01
AL0000983	GRAND BAY WATER WORKS BOARD	01097	AL,MOBILE	AL	GW	9735	SE	FALSE	36541		P O BOX 416	GRAND BAY	615	300
AL0000993	KUSHLA WATER DISTRICT	01097	AL,MOBILE	AL	GW	5136	SE	FALSE	36613		6201 HIGHWAY 45	EIGHT MILE	137.42	116.5
AL0000994	LEMOYNE WATER SYSTEM, INC.	01097	AL,MOBILE	AL	GW	3360	SE	FALSE	36505	P.O. BOX 144		AXIS	0.01	0.01
AL0001002	MOBILE COUNTY WATER & FIRE PRO AUTHORITY	01097	AL,MOBILE	AL	GW	35949	SE	FALSE	36590		5780 Theodore Dawes Road	THEODORE	232.5	232.5
AL0001004	MCB WATER AUTHORITY, INC.	01097	AL,MOBILE	AL	GW	693	SE	FALSE	36512	PO BOX 60	1056 U.S. HIGHWAY 43	BUCKS	0.01	0.01
AL0001006	MT. VERNON (TOWN OF)	01097	AL,MOBILE	AL	GW	2475	SE	FALSE	36560		p.o. box 309	MT. VERNON	30
AL0001021	SARALAND WATER SERVICE	01097	AL,MOBILE	AL	GW	12837	SE	FALSE	36571	307 Shelton Beach Road	307 Shelton Beach Road	SARALAND	701.25	827.5
AL0001022	SATSUMA WATER WORKS	01097	AL,MOBILE	AL	GW	6078	SE	FALSE	36572		P.O. Box 559	SATSUMA	0.01	0.01
AL0001031	ST. ELMO-IRVINGTON WATER AUTHORITY	01097	AL,MOBILE	AL	GW	8514	SE	FALSE	36568		P O BOX 190	ST ELMO	0.01	0.01
AL0001044	BEATRICE WATER SYSTEM	01099	AL,MONROE	AL	GW	1224	SE	FALSE	36425	P.O. BOX 56		BEATRICE	182.5	150
AL0001046	EXCEL WATER SYSTEM	01099	AL,MONROE	AL	GW	3489	SE	FALSE	36439		P O BOX 369	EXCEL	335.68	0.01
AL0001047	FRISCO CITY WATER SYSTEM	01099	AL,MONROE	AL	GW	2100	SE	FALSE	36445		PO BOX 119	FRISCO CITY	0.01	0.01
AL0001052	MONROEVILLE (WATER WORKS BD. OF CITY OF)	01099	AL,MONROE	AL	GW	9600	SE	FALSE	36461		P O BOX 674	MONROEVILLE	1725	2614
AL0001056	URIAH WATER SYSTEM INC.	01099	AL,MONROE	AL	GW	3162	SE	FALSE	36480		P O BOX 55 (124 Hwy 59)	URIAH	0.01	0.01
AL0001070	MONTGOMERY WATER WORKS	01101	AL,MONTGOMERY	AL	SW	248952	SE	FALSE	36102		P.O. Box 1631	MONTGOMERY	388.06	116.12
AL0001071	PINE LEVEL WATER AUTHORITY	01101	AL,MONTGOMERY	AL	GW	2745	SE	FALSE	36065		P O BOX 10	PINE LEVEL	180	175
AL0001072	PILGRIM-PROVIDENCE WATER AUTHORITY	01101	AL,MONTGOMERY	AL	GW	576	SE	FALSE	36069	C/O RAMER WATER COMPANY, INC.	P O BOX 128	RAMER	340	320
AL0001073	PINTLALA WATER SYSTEM, INC.	01101	AL,MONTGOMERY	AL	GW	5253	SE	FALSE	36043		123 FEDERAL ROAD	HOPE HULL	1231.67	1146.67
AL0001074	RAMER WATER COMPANY, INC.	01101	AL,MONTGOMERY	AL	GW	1515	SE	FALSE	36069		P O BOX 128	RAMER	877.5	665
AL0001077	SELLERS STATION WATER SYSTEM	01101	AL,MONTGOMERY	AL	GW	1734	SE	FALSE	36046		1473 PETTUS ROAD	LAPINE	3800.1	3830.33
AL0001078	SNOWDOUN WATER SYSTEM INC	01101	AL,MONTGOMERY	AL	GW	2506	SE	FALSE	36105		8360 U S HIGHWAY 331	MONTGOMERY	672.5	720
AL0001092	WEST MORGAN-EAST LAWRENCE WATER AUTHORIT	01103	AL,MORGAN	AL	SW	38077	SE	FALSE	35609		P O BOX 2254	DECATUR	130.01	0.01
AL0001097	MARION WATER DEPARTMENT	01105	AL,PERRY	AL	GW	4323	SE	FALSE	36756		P. O. Drawer 959	MARION	0.01	0.01
AL0001098	MONTGOMERY CAMPGROUND LLC	01101	AL,MONTGOMERY	AL	GW	1200	SE	FALSE	35226		51 SHADY CREST ROAD	BIRMINGHAM	605	580
AL0001100	UNIONTOWN UTILITIES BOARD	01105	AL,PERRY	AL	GW	3894	SE	FALSE	36786		P O BOX 1069	UNIONTOWN	0.01	0.01
AL0001102	ALICEVILLE WATER & SEWER BOARD	01107	AL,PICKENS	AL	GW	3855	SE	FALSE	35442	311 3rd avenue n.w.		ALICEVILLE	126.67	380
AL0001105	GORDO WTR GAS & SEWER BOARD	01107	AL,PICKENS	AL	GW	3630	SE	FALSE	35466	P.O. BOX 348		GORDO	662.5	530
AL0001106	PICKENS COUNTY WATER & F. P. AUTHORITY	01107	AL,PICKENS	AL	GW	14613	SE	FALSE	35447		P. O. BOX 338	CARROLLTON	158.75	100.84
AL0001107	REFORM WATER & SEWER BOARD	01107	AL,PICKENS	AL	GW	3000	SE	FALSE	35481		P.O. BOX 489	REFORM	0.01	0.01
AL0001108	BANKS WATER SYSTEM	01109	AL,PIKE	AL	GW	2550	SE	FALSE	36005		P O BOX 6666	BANKS	580	620
AL0001110	BRUNDIDGE WATER DEPARTMENT	01109	AL,PIKE	AL	GW	3795	SE	FALSE	36010		P O BOX 638	BRUNDIDGE	598.33	620
AL0001114	GOSHEN WATER WORKS DIST SYSTEM	01109	AL,PIKE	AL	GW	516	SE	FALSE	36035		P O BOX 146	GOSHEN	0.01	0.01
AL0001120	PIKE COUNTY WATER AUTHORITY	01109	AL,PIKE	AL	GW	10590	SE	FALSE	36081		13102 US HIGHWAY 231 SOUTH	TROY	510.95	353.34
AL0001124	TROY UTILITIES (CITY OF)	01109	AL,PIKE	AL	GW	19665	SE	FALSE	36081		P O BOX 549	TROY	650	700
AL0001132	WOODLAND WATER BOARD	01111	AL,RANDOLPH	AL	GW	1320	SE	FALSE	36280		P.O. Box 156	WOODLAND	0.01
AL0001137	FT MITCHELL WATER SYSTEM	01113	AL,RUSSELL	AL	GW	10179	SE	FALSE	36856		P O BOX 149	FT MITCHELL	99.59	47.51
AL0001139	HURTSBORO WATER & SEWER BOARD	01113	AL,RUSSELL	AL	GW	1251	SE	FALSE	36860		P.O. Box 658	HURTSBORO	52.5	105
AL0001145	RUSSELL COUNTY WATER AUTHORITY	01113	AL,RUSSELL	AL	GW	11538	SE	FALSE	36868		P.O. Box 970	PHENIX CITY	0.01	0.01
AL0001148	ALABASTER WATER BOARD	01117	AL,SHELBY	AL	GW	38169	SE	FALSE	35007	213 1st Street North	213 1st Street North	ALABASTER	177.51	0.01
AL0001150	CALERA WATER WORKS	01117	AL,SHELBY	AL	SW	18513	SE	FALSE	35040	10947 Highway 25	10947 Highway 25	CALERA	0.01	0.01
AL0001151	COLUMBIANA WATER WORKS	01117	AL,SHELBY	AL	GW	19436	SE	FALSE	35051	MR. JOHN H. FARR, CHAIRMAN	50 WATER WORKS STREET	COLUMBIANA	0.01	0.01
AL0001156	HARPERSVILLE WATER SYSTEM	01117	AL,SHELBY	AL	GW	2109	SE	FALSE	35078		P O BOX 340	HARPERSVILLE	0.01	0.01
AL0001157	HELENA UTILITY BOARD	01117	AL,SHELBY	AL	GW	18900	SE	FALSE	35080		P O BOX 427	HELENA	200.01	400
AL0001158	INDIAN SPRINGS SCHOOL	01117	AL,SHELBY	AL	GW	300	SE	FALSE	35124		190 WOODWARD DRIVE	INDIAN SPRINGS	0.01
AL0001160	MONTEVALLO WATER WORKS & SEWER	01117	AL,SHELBY	AL	GW	9399	SE	FALSE	35115		613 VALLEY STREET	MONTEVALLO	408.34	0.01
AL0001163	PELHAM WATER WORKS	01117	AL,SHELBY	AL	GW	35226	SE	FALSE	35124	P.O. Box 1479		PELHAM	0.01	0.01
AL0001168	VINCENT WATER WORKS BOARD	01117	AL,SHELBY	AL	GW	2820	SE	FALSE	35178	MR. REX SMILEY, CHAIRMAN	P O BOX 300	VINCENT	0.01	0.01
AL0001171	WILSONVILLE WATER WORKS	01117	AL,SHELBY	AL	GW	2460	SE	FALSE	35186		P O BOX 70	WILSONVILLE	0.01	0.01
AL0001172	WILTON WATER WORKS	01117	AL,SHELBY	AL	GW	3494	SE	FALSE	35187		P O BOX 159	WILTON	0.01	0.01
AL0001176	ASHVILLE WATER AND SEWER	01115	AL,ST.CLAIR	AL	GW	5028	SE	FALSE	35953	HON. DERRICK MOSTELLA, MAYOR	P.O. Box 1448	ASHVILLE	0.01	0.01
AL0001203	ODENVILLE (UTIL BOARD OF THE TOWN OF)	01115	AL,ST.CLAIR	AL	GW	26848	SE	FALSE	35120		P O BOX 88	ODENVILLE	187.51	375
AL0001204	PELL CITY WATER WORKS	01115	AL,ST.CLAIR	AL	GW	15472	SE	FALSE	35125		1905 1st Ave. North	PELL CITY	361.67	0.01
AL0001208	RAGLAND (THE WW BOARD OF THE TOWN OF)	01115	AL,ST.CLAIR	AL	GW	3303	SE	FALSE	35131		220 FREDIA STREET, SUITE 101	RAGLAND	0.01	0.01
AL0001209	RIVERSIDE (TOWN OF)	01115	AL,ST.CLAIR	AL	GW	3609	SE	FALSE	35135		379 Depot St	RIVERSIDE	0.01	0.01
AL0001216	WATTSVILLE WATER AUTHORITY	01115	AL,ST.CLAIR	AL	GW	5019	SE	FALSE	35182	4295 Old Coal City Rd, Ragland, AL 35131	P.O. Box 4	RAGLAND	0.01	0.01
AL0001220	LIVINGSTON WATER WORKS	01119	AL,SUMTER	AL	GW	4440	SE	FALSE	35470		P O DRAWER W	LIVINGSTON	497.5	470
AL0001222	SUMTER COUNTY WATER AUTHORITY	01119	AL,SUMTER	AL	GW	10794	SE	FALSE	35470	P.O. Box 994	P.O. Box 994	LIVINGATON	547.5	315
AL0001223	YORK WATER SYSTEM/CITY OF YORK	01119	AL,SUMTER	AL	GW	4004	SE	FALSE	36925		P.O. BOX 37	YORK	470.84	76.67
AL0001228	CHILDERSBURG WATER & SEWER BOARD	01121	AL,TALLADEGA	AL	GW	9693	SE	FALSE	35044		117 6TH AVENUE, SW	CHILDERSBURG	164	120.01
AL0001229	WATER WORKS, INC.	01121	AL,TALLADEGA	AL	GW	534	SE	FALSE	35022		3871 Pine Lane, Suite 141	BESSEMER	0.01	0.01
AL0001236	FAYETTEVILLE WATER AUTHORITY	01121	AL,TALLADEGA	AL	GW	4974	SE	FALSE	35151		5610 OLD FAYETTEVILLE RD	SYLACAUGA	0.01	0.01
AL0001245	LINCOLN (CITY OF)	01121	AL,TALLADEGA	AL	GW	10020	SE	FALSE	35096		P. O. BOX 172	LINCOLN	0.01	0.01
AL0001247	MUNFORD WATER AUTHORITY, INC.	01121	AL,TALLADEGA	AL	GW	4005	SE	FALSE	36268	MUNFORD WATER & FPA	76 Railroad St.	MUNFORD	0.01	0.01
AL0001258	SYLACAUGA UTILITIES BOARD	01121	AL,TALLADEGA	AL	SW	22611	SE	FALSE	35150	301 North Elm	P.O. Box 207	SYLACAUGA	344.67	371.67
AL0001260	TALLADEGA WATER AND SEWER BOARD, CITY OF	01121	AL,TALLADEGA	AL	SW	20565	SE	FALSE	35160	100 North Court Street	100 North Court Street	TALLADEGA	593.75	852.5
AL0001265	ALEXANDER CITY WATER DEPARTMENT	01123	AL,TALLAPOOSA	AL	SW	53310	SE	FALSE	35010		P O BOX 552	ALEXANDER CITY	605	626.67
AL0001290	BUHL, ELROD & HOLMAN WATER AUTHORITY	01125	AL,TUSCALOOSA	AL	GW	3000	SE	FALSE	36446		P O Box 127	BUHL	0.01	0.01
AL0001293	CITIZENS WATER SERVICE, INC.	01125	AL,TUSCALOOSA	AL	GW	7677	SE	FALSE	35490		P O Box 670	VANCE	0.01	0.01
AL0001299	COKER WATER AUTHORITY	01125	AL,TUSCALOOSA	AL	GW	3780	SE	FALSE	35452		P.O. BOX 98	COKER	0.01	0.01
AL0001302	FOSTERS-RALPH WATER AUTHORITY	01125	AL,TUSCALOOSA	AL	GW	5985	SE	FALSE	35480		P O Box 8	RALPH	380	370
AL0001357	FRANKVILLE WATER & FIRE PRO AUTHORITY	01129	AL,WASHINGTON	AL	GW	939	SE	FALSE	36538		P O BOX 153	FRANKVILLE	0.01	0.01
AL0001358	CHATOM UTILITIES BOARD	01129	AL,WASHINGTON	AL	GW	2372	SE	FALSE	36518		P.O. Box 427	CHATOM	222.67	233.33
AL0001362	LEROY WATER AUTHORITY	01129	AL,WASHINGTON	AL	GW	1632	SE	FALSE	36548		p o box 160	LEROY	0.01
AL0001363	MCINTOSH WATER & FIRE PRO AUTHORITY	01129	AL,WASHINGTON	AL	GW	3178	SE	FALSE	36553		P O BOX 92	MCINTOSH	0.01
AL0001364	MILLRY WATER WORKS	01129	AL,WASHINGTON	AL	GW	2214	SE	FALSE	36558		p.o. box 563	MILLRY	0.01	0.01
AL0001366	ST STEPHENS WATER SYSTEM	01129	AL,WASHINGTON	AL	GW	1042	SE	FALSE	36569		p.o. box 24	ST. STEPHENS	37.5	15
AL0001368	DEER PARK-VINEGAR BEND WATER & FPA	01129	AL,WASHINGTON	AL	GW	1708	SE	FALSE	36529		P.O. BOX 249	DEERPARK	0.01	0.01
AL0001371	WILCOX COUNTY WATER AUTHORITY	01131	AL,WILCOX	AL	GW	6594	SE	FALSE	36726		P O BOX 190 (12 Water Street)	CAMDEN	787.08	886.67
AL0001374	CAMDEN WATER & SEWER DEPARTMENT	01131	AL,WILCOX	AL	GW	4170	SE	FALSE	36726		108 WATER STREET	CAMDEN	1453.33	1086.67
AL0001378	SYCAMORE WATER AND SEWER AUTHORITY	01121	AL,TALLADEGA	AL	GW	1800	SE	FALSE	35149		P. O. BOX 310	SYCAMORE	0.01	0.01
AL0001380	ELDRIDGE WATER SYSTEM	01127	AL,WALKER	AL	GW	1680	SE	FALSE	35554	MR. GILBERT BEHEL, CHAIRMAN	PO BOX 99	ELDRIDGE	0.01	0.01
AL0001391	PINE APPLE WATER WORKS	01131	AL,WILCOX	AL	GW	369	SE	FALSE	36768		P. O. BOX 8	PINE APPLE	1670	1610
AL0001403	ARLEY WATER WORKS	01133	AL,WINSTON	AL	SW	10582	SE	FALSE	35541	PO BOX 146		ARLEY	0.01	0.01
AL0001420	ARDMORE WATER SYSTEM	01083	AL,LIMESTONE	AL	GW	3600	SE	FALSE	38449		P. O. BOX 26	ARDMORE	0.01	0.01
AL0001422	NORTHEAST ALABAMA WATER SYSTEM	01049	AL,DEKALB	AL	SW	43815	SE	FALSE	35968		PO Box 681359	FORT PAYNE	0.01	0.01
AL0001423	GREENHILL WATER & FIRE PRO AUTHORITY	01077	AL,LAUDERDALE	AL	GW	7710	SE	FALSE	35634		35496 COUNTY ROAD 8	FLORENCE	0.01	0.01
AL0001426	SOUTHWEST ALABAMA WATER AUTHORITY	01099	AL,MONROE	AL	GW	4995	SE	FALSE	36471		P. O. Box 117	PETERMAN	273.33	270
AL0001427	PERRY COUNTY WATER AUTHORITY	01105	AL,PERRY	AL	GW	2550	SE	FALSE	36756		P O BOX 485 (108 W. Monroe St.)	MARION	125	0.01
AL0001428	FORKLAND WATER SYSTEM	01063	AL,GREENE	AL	GW	1137	SE	FALSE	36740		P O BOX 126	FORKLAND	655	650
AL0001437	NEW LONDON WATER & FIRE PRO AUTHORITY	01115	AL,ST.CLAIR	AL	GW	6316	SE	FALSE	35054		4040 Logan Martin Dam Rd.	CROPWELL	15	30
AL0001460	COWIKEE WATER AUTHORITY	01005	AL,BARBOUR	AL	GW	1989	SE	FALSE	36027		P.O. BOX 358 (1244 N. Eufaula Avenue)	EUFAULA	130	130
AL0001489	FORT RUCKER - AMERICAN WATER	01045	AL,DALE	AL	GW	11000	SE	FALSE	36362	American Water Enterprises	9801 Red Cloud Rd	FT. RUCKER	2117.5	1080
AL0001490	PERDIDO BAY WATER, SEWER & FPA	01003	AL,BALDWIN	AL	GW	8145	SE	FALSE	36530		28171 FRESHWATER LANE	ELBERTA	675	680
AL0001500	FRANKLIN COUNTY WATER SERVICES AUTHORITY	01059	AL,FRANKLIN	AL	SW	5373	SE	FALSE	35653	P.O. BOX 278	12951 HWY. 187	RUSSELLVILLE	0.01	0.01
AL0001505	BIG WILLS WATER & FIRE PRO AUTHORITY	01055	AL,ETOWAH	AL	GW	2295	SE	FALSE	35954	MR. JAHN COPPEY, CHAIRMAN	7191 DUCK SPRINGS ROAD	ATTALLA	0.01	0.01
AL0001506	MYRTLEWOOD WATER SYSTEM	01091	AL,MARENGO	AL	GW	5338	SE	FALSE	36763		P. O. BOX 70	MYTRLEWOOD	416.67	400
AL0001507	BUTLER COUNTY WATER AUTHORITY	01013	AL,BUTLER	AL	GW	13395	SE	FALSE	36037		P O BOX 547	GREENVILLE	411.25	465
AL0001508	QUINT-MAR WATER AUTHORITY	01041	AL,CRENSHAW	AL	GW	8103	SE	FALSE	36041	OnCall Cell 334-850-2210 HM 334-382-8713	P O BOX 100	HIGHLAND HOME	1097.17	946
AL0001509	HALE COUNTY WATER AUTHORITY	01065	AL,HALE	AL	GW	9372	SE	FALSE	36744		P. O. Box 416	GREENSBORO	0.01	0.01
AL0001510	TURNERVILLE WATER & FIRE PRO DISTRICT	01097	AL,MOBILE	AL	GW	4150	SE	FALSE	36571		10055 CELESTE ROAD	SARALAND	112.01	0.01
AL0001512	LOWNDES COUNTY WATER SYSTEM	01085	AL,LOWNDES	AL	GW	3981	SE	FALSE	36040		P O BOX 736	HAYNEVILLE	0.01	0.01
AL0001516	HAMDEN RIDGE WATER AUTHORITY	01035	AL,CONECUH	AL	GW	2028	SE	FALSE	36401		10054 Hwy. 84	EVERGREEN	0.01	0.01
AL0001533	BELLWOOD WATER & FIRE AUTH.	01061	AL,GENEVA	AL	GW	369	SE	FALSE	36322		156 Alexis Court	DALEVILLE	0.01	0.01
AL0001671	SHELBY COUNTY WATER SYSTEM	01117	AL,SHELBY	AL	SW	35714	SE	FALSE	35051	200 West College Street, Room 145	200 West College Street, Room 145	COLUMBIANA	680	666.67
AL0001739	CENTRAL TALLADEGA COUNTY WATER AUTHORITY	01121	AL,TALLADEGA	AL	GW	3207	SE	FALSE	35014	MR. JIMMY ARNOLD, MANAGER	24101 ALABAMA HIGHWAY 21	ALPINE	40	0.01
AL0001750	WEST AUTAUGA WATER AUTHORITY	01001	AL,AUTAUGA	AL	GW	4686	SE	FALSE	36003		P O BOX 400	AUTAUGAVILLE	0.01	0.01
AL0001755	HOUSTON COUNTY WATER AUTHORITY	01069	AL,HOUSTON	AL	GW	4050	SE	FALSE	36301	1699 Ross Clark Circle	Suite 2	DOTHAN	0.01	0.01
AL0001760	MILLERS FERRY WATER AUTHORITY, INC.	01131	AL,WILCOX	AL	GW	1440	SE	FALSE	36726		P O BOX 428	CAMDEN	1295	1370
AL0001770	EAST CENTRAL BALDWIN COUNTY WATER & FPA	01003	AL,BALDWIN	AL	GW	3198	SE	FALSE	36567	22844 County Road 87		ROBERTSDALE	0.01	0.01
AL0001780	FIVE STAR WATER SUPPLY DISTRICT	01051	AL,ELMORE	AL	SW	6040	SE	FALSE	36068-0870		P O BOX 680870	PRATTVILLE	686.67	610
AL0001782	GOVERNMENTAL UTILITY SERVICE CORPORATION	01073	AL,JEFFERSON	AL	SW	40094	SE	FALSE	35023	205 LINK ROAD	205 LINK ROAD	BESSEMER	501.67	216.67
AL0001783	BLOUNT COUNTY WATER	01009	AL,BLOUNT	AL	SW	17792	SE	FALSE	35049	18 Arena Drive	P.O. Box 609	CLEVELAND	0.01	0.01
AL0001784	WASHINGTON COUNTY WATER AUTHORITY	01129	AL,WASHINGTON	AL	GW	2478	SE	FALSE	36518		P O BOX 217	CHATOM	0.01	0.01
AL0001789	COFFEE COUNTY WATER AUTHORITY	01031	AL,COFFEE	AL	GW	3789	SE	FALSE	36323		401 East Davis St	ELBA	48.67	36
AL0001796	DEKALB-JACKSON WATER SUPPLY DISTRICT	01071	AL,JACKSON	AL	SW	2503	SE	FALSE	35981	21700 AL Highway 117		IDER	0.01	0.01
AL0001805	COOSA VALLEY WATER SUPPLY DISTRICT	01115	AL,ST.CLAIR	AL	SW	1982	SE	FALSE	35120		P O BOX 88	ODENVILLE	0.01
AR0000001	MARYSVILLE WATER ASSOCIATION	05139	AR,UNION	AR	GW	831	SE	FALSE	71758	P O BOX 106		MOUNT HOLLY	340	310
AR0000002	MOUNT HOLLY WATERWORKS	05139	AR,UNION	AR	GW	399	SE	FALSE	71730-0000	191 WOOD ACRE DR		EL DORADO	0.01	0.01
AR0000003	CALICO ROCK WATERWORKS	05065	AR,IZARD	AR	GW	2078	SE	FALSE	72519-0000	P O BOX 370		CALICO ROCK	314.57	428.23
AR0000004	FORREST CITY WATERWORKS	05123	AR,ST.FRANCIS	AR	GW	19238	SE	FALSE	72336-0816	P O BOX 816		FORREST CITY	105	210
AR0000005	ST CHARLES WATERWORKS	05001	AR,ARKANSAS	AR	GW	381	SE	FALSE	72140-0226	P O BOX 226		ST CHARLES	0.01	0.01
AR0000006	ALMYRA WATERWORKS	05001	AR,ARKANSAS	AR	GW	364	SE	FALSE	72003-0000	P O BOX 189		ALMYRA	0.01	0.01
AR0000009	GILLETT WATER DEPT	05001	AR,ARKANSAS	AR	GW	737	SE	FALSE	72086	2592 HWY 15 NORTH		LONOKE	0.01	0.01
AR0000010	HUMPHREY WATERWORKS	05001	AR,ARKANSAS	AR	GW	807	SE	FALSE	72073	PO BOX 128		HUMPHREY	0.01	0.01
AR0000011	HUGHES COMMUNITY WATER ASSOC	05123	AR,ST.FRANCIS	AR	GW	2480	SE	FALSE	72348-0000	P O BOX 69		HUGHES	0.01	0.01
AR0000013	STUTTGART WATERWORKS	05001	AR,ARKANSAS	AR	GW	9775	SE	FALSE	72160-0000	P O BOX 130		STUTTGART	1329.17
AR0000014	MONTROSE BOYDELL WATER SYSTEM	05003	AR,ASHLEY	AR	GW	133	SE	FALSE	71658	PO BOX 185		MONTROSE	170	340
AR0000015	HAMBURG WATERWORKS	05003	AR,ASHLEY	AR	GW	5302	SE	FALSE	71646-0000	P O BOX 72		HAMBURG	629.25	679.24
AR0000016	FOUNTAIN HILL WATERWORKS	05003	AR,ASHLEY	AR	GW	903	SE	FALSE	71642-0000	P O BOX 97		FOUNTAIN HILL	740	840
AR0000018	PORTLAND WATERWORKS	05003	AR,ASHLEY	AR	GW	1199	SE	FALSE	71663	P O BOX 126		PORTLAND	0.01	0.01
AR0000019	PARKDALE WATERWORKS	05003	AR,ASHLEY	AR	GW	324	SE	FALSE	71661	P O BOX 145		PARKDALE	0.01	0.01
AR0000021	WILMOT WATERWORKS	05003	AR,ASHLEY	AR	GW	862	SE	FALSE	71676	PO BOX 67		WILMOT	500	580
AR0000022	NORTH CROSSETT UTILITIES	05003	AR,ASHLEY	AR	GW	3685	SE	FALSE	71635	PO BOX 576		CROSSETT	112.5	225
AR0000024	BRIARCLIFF WATERWORKS	05005	AR,BAXTER	AR	GW	296	SE	FALSE	72653	945 SCENIC DRIVE		MOUNTAIN HOME	0.01	0.01
AR0000025	MOUNTAIN HOME WATERWORKS	05005	AR,BAXTER	AR	SW	23207	SE	FALSE	72653-0000	752 NORTH COLLEGE ST		MOUNTAIN HOME	628.01	641.67
AR0000026	BIG FLAT WATERWORKS	05005	AR,BAXTER	AR	GW	523	SE	FALSE	72617	PO BOX 101		BIG FLAT	575	590
AR0000028	COTTER WATERWORKS	05005	AR,BAXTER	AR	GW	1000	SE	FALSE	72626	P O BOX 9		COTTER	0.01	0.01
AR0000031	LAKE BULL SHOALS ESTATES WATER	05089	AR,MARION	AR	GW	54	SE	FALSE	72644	636 WEST PINE ST		LEAD HILL	610	590
AR0000034	GASSVILLE WATERWORKS	05005	AR,BAXTER	AR	GW	1795	SE	FALSE	72635	PO BOX 28		GASSVILLE	0.01	0.01
AR0000035	NORFORK WATERWORKS	05005	AR,BAXTER	AR	GW	1200	SE	FALSE	72658-0000	P O BOX 239		NORFORK	0.01	0.01
AR0000036	SALESVILLE COMMUNITY WATER ASSOCIATION	05005	AR,BAXTER	AR	GW	592	SE	FALSE	72653	19 WATER TOWER RD		SALESVILLE	0.01	0.01
AR0000037	BENTON CO WATER	05007	AR,BENTON	AR	GW	4977	SE	FALSE	72711	P O BOX 127		AVOCA	675	940
AR0000038	BEAVER WATER DISTRICT	05007	AR,BENTON	AR	SW	273619	SE	FALSE	72745-0400	PO BOX 400		LOWELL	675	510
AR0000040	RAMBO WATER DISTRICT #1 INC.	05007	AR,BENTON	AR	GW	83	SE	FALSE	72756	8668 BUTTERMILK ROAD		ROGERS	700	680
AR0000042	MOCKINGBIRD HILL WATER ASSOC	05101	AR,NEWTON	AR	GW	693	SE	FALSE	72641-0000	P O BOX 322		JASPER	3033.18	3087.13
AR0000045	SYLVAN SHORES SD WATERWORKS	05015	AR,CARROLL	AR	GW	74	SE	FALSE	72631	23 SYLVAN SHORES LANE		EUREKA SPRINGS	397.5	350
AR0000046	FIFTY SIX WATERWORKS	05137	AR,STONE	AR	GW	626	SE	FALSE	72533-0000	6564 HWY 14		FIFTY SIX	560	590
AR0000052	DECATUR WATERWORKS	05007	AR,BENTON	AR	GW	2050	SE	FALSE	72722	P O BOX 247		DECATUR	365	340
AR0000057	SULPHUR SPRINGS WATERWORKS	05007	AR,BENTON	AR	GW	720	SE	FALSE	72768-0000	P O BOX 269		SULPHUR SPRINGS	0.01	0.01
AR0000059	BELLEFONTE WATER	05009	AR,BOONE	AR	GW	445	SE	FALSE	72601	180 BELLEFONTE ROAD		HARRISON	495	460
AR0000060	BERGMAN WATERWORKS	05009	AR,BOONE	AR	GW	2748	SE	FALSE	72615-0000	P O BOX 158		BERGMAN	0.01	0.01
AR0000061	DIAMOND CITY WATER	05009	AR,BOONE	AR	GW	1305	SE	FALSE	72630	PO BOX 1300		DIAMOND CITY	0.01	0.01
AR0000063	LEAD HILL WATERWORKS	05009	AR,BOONE	AR	GW	495	SE	FALSE	72644	PO BOX 10		LEAD HILL	0.01	0.01
AR0000064	OMAHA WATERWORKS	05009	AR,BOONE	AR	GW	1133	SE	FALSE	72662	P O BOX 55		OMAHA	73.34	110
AR0000065	VALLEY SPRINGS WATERWORKS	05009	AR,BOONE	AR	GW	3514	SE	FALSE	72682	PO BOX 76		VALLEY SPRINGS	210	200
AR0000066	WARREN WATERWORKS	05011	AR,BRADLEY	AR	GW	8908	SE	FALSE	71671	106 N MYRTLE ST		WARREN	110	0.01
AR0000067	HERMITAGE WATERWORKS	05011	AR,BRADLEY	AR	GW	730	SE	FALSE	71647	PO BOX 120		HERMITAGE	215	200
AR0000068	BANKS WATERWORKS	05011	AR,BRADLEY	AR	GW	294	SE	FALSE	71631	PO BOX 104		BANKS	245	240
AR0000069	CLEVELAND CO RURAL WATER USERS ASSOC	05025	AR,CLEVELAND	AR	GW	1698	SE	FALSE	71665	PO BOX 507		RISON	0.01	0.01
AR0000070	HAMPTON WATERWORKS	05013	AR,CALHOUN	AR	GW	1725	SE	FALSE	71744	P O BOX 783		HAMPTON	182.5	235
AR0000071	HARRELL WATERWORKS	05013	AR,CALHOUN	AR	GW	391	SE	FALSE	71745	PO BOX 138		HARRELL	0.01	0.01
AR0000072	THORNTON WATERWORKS	05013	AR,CALHOUN	AR	GW	875	SE	FALSE	71726	123 SOUTH OAK		THORNTON	0.01	0.01
AR0000078	HOLIDAY ISLAND WATERWORKS	05015	AR,CARROLL	AR	GW	3510	SE	FALSE	72631	8 ELM LANE		HOLIDAY ISLAND	0.01	0.01
AR0000081	LAKE VILLAGE WATERWORKS	05017	AR,CHICOT	AR	GW	6280	SE	FALSE	71653-0000	P O BOX 725		LAKE VILLAGE	550	340
AR0000082	DERMOTT WATERWORKS	05017	AR,CHICOT	AR	GW	3228	SE	FALSE	71654	PO BOX 289		MCGEHEE	210.63	270
AR0000083	EUDORA WATERWORKS	05017	AR,CHICOT	AR	GW	4125	SE	FALSE	71640	239 SOUTH MAIN		EUDORA	422.5
AR0000087	GURDON WATERWORKS	05019	AR,CLARK	AR	GW	1881	SE	FALSE	71743-0000	P O BOX 126		GURDON	0.01	0.01
AR0000088	AMITY WATERWORKS	05019	AR,CLARK	AR	SW	2540	SE	FALSE	71921	P O BOX 197		AMITY	0.01	0.01
AR0000089	OKOLONA WATERWORKS	05019	AR,CLARK	AR	GW	590	SE	FALSE	71962	PO BOX 42		OKOLONA	245	250
AR0000092	POLLARD WATERWORKS	05021	AR,CLAY	AR	GW	364	SE	FALSE	72456	237 SOUTH ST		POLLARD	395	390
AR0000093	RECTOR WATERWORKS	05021	AR,CLAY	AR	GW	2933	SE	FALSE	72461	208 SOUTH FORDYCE		RECTOR	992.17	775.56
AR0000094	ST FRANCIS WATER SYSTEM	05021	AR,CLAY	AR	GW	252	SE	FALSE	72454	360 NORTH 2ND ST		PIGGOTT	270	340
AR0000096	CORNING WATERWORKS	05021	AR,CLAY	AR	GW	3377	SE	FALSE	72422	P O BOX 538		CORNING	0.01	0.01
AR0000097	GREENWAY WATERWORKS	05021	AR,CLAY	AR	GW	463	SE	FALSE	72430	509 B DAVIS STREET		GREENWAY	395	370
AR0000098	MC DOUGAL WATERWORKS	05021	AR,CLAY	AR	GW	290	SE	FALSE	72441-0000	P O BOX 87		MC DOUGAL	435	510
AR0000099	KNOBEL WATERWORKS	05021	AR,CLAY	AR	GW	315	SE	FALSE	72435-0000	P O BOX 387		KNOBEL	570	650
AR0000101	COMMUNITY WATER SYSTEM	05023	AR,CLEBURNE	AR	SW	53964	SE	FALSE	72067	299 LAKESHORE DRIVE		GREERS FERRY	0.01	0.01
AR0000103	WESSON-NEWELL WATER ASSOC	05139	AR,UNION	AR	GW	590	SE	FALSE	71730-0000	119 WOTAPI		EL DORADO	210	220
AR0000104	HEBER SPRINGS WATER SYSTEM	05023	AR,CLEBURNE	AR	SW	22329	SE	FALSE	71205	1101 WEST FRONT ST		HEBER SPRINGS	620	583.33
AR0000106	RISON WATERWORKS	05025	AR,CLEVELAND	AR	GW	1395	SE	FALSE	71665	PO BOX 405		RISON	0.01	0.01
AR0000107	HWY 63 WATER ASSOCIATION	05025	AR,CLEVELAND	AR	GW	7282	SE	FALSE	71665-0000	6340 US HWY 63		RISON	0.01	0.01
AR0000108	KINGSLAND WATERWORKS	05025	AR,CLEVELAND	AR	GW	553	SE	FALSE	71652	PO BOX 235		KINGSLAND	0.01	0.01
AR0000109	MAGNOLIA WATERWORKS	05027	AR,COLUMBIA	AR	SW	13424	SE	FALSE	71754	PO BOX 429		MAGNOLIA	70.56	66.67
AR0000110	MC NEIL WATERWORKS	05027	AR,COLUMBIA	AR	GW	522	SE	FALSE	71752-0000	P O BOX 190		MC NEIL	212.5	205
AR0000111	EMERSON WATERWORKS	05027	AR,COLUMBIA	AR	GW	1158	SE	FALSE	71740	PO BOX 275		EMERSON	0.01	0.01
AR0000112	WALDO WATERWORKS	05027	AR,COLUMBIA	AR	GW	1916	SE	FALSE	71770	PO BOX 369		WALDO	130	120
AR0000114	TAYLOR WATERWORKS	05027	AR,COLUMBIA	AR	GW	688	SE	FALSE	71861	PO BOX 307		TAYLOR	0.01	0.01
AR0000115	VILLAGE WATER ASSOCIATION	05027	AR,COLUMBIA	AR	GW	417	SE	FALSE	71753	12310 HWY 98		VILLAGE	275	330
AR0000116	WALKER WATER ASSOCIATION	05027	AR,COLUMBIA	AR	GW	1210	SE	FALSE	71754	PO BOX 188		MAGNOLIA	220	200
AR0000119	CONWAY CO REGIONAL WATER DIST	05029	AR,CONWAY	AR	SW	22224	SE	FALSE	72110-0000	P O BOX 296		MORRILTON	652.76	622.18
AR0000122	LAKE CITY WATERWORKS	05031	AR,CRAIGHEAD	AR	GW	2136	SE	FALSE	72437-0000	P O BOX 660		LAKE CITY	447.5	417.5
AR0000123	BLACK OAK WATERWORKS	05031	AR,CRAIGHEAD	AR	GW	241	SE	FALSE	72437-0000	1309 ROSS LEIGHANN ST		LAKE CITY	100	0.01
AR0000124	JONESBORO WATER SYSTEM	05055	AR,GREENE	AR	GW	73289	SE	FALSE	72401	400 EAST MONROE		JONESBORO	158.76	198.76
AR0000126	BONO WATERWORKS	05031	AR,CRAIGHEAD	AR	GW	1971	SE	FALSE	72416-0000	P O BOX 127		BONO	0.01	0.01
AR0000127	CARAWAY WATERWORKS	05031	AR,CRAIGHEAD	AR	GW	1216	SE	FALSE	72419	PO BOX 549		CARAWAY	0.01	0.01
AR0000128	MONETTE WATERWORKS	05031	AR,CRAIGHEAD	AR	GW	1292	SE	FALSE	72447	PO BOX 382		MONETTE	0.01	0.01
AR0000129	BAY WATERWORKS	05031	AR,CRAIGHEAD	AR	GW	1735	SE	FALSE	72411	902 PARDOW ST		BAY	0.01	0.01
AR0000131	BROOKLAND WATERWORKS	05031	AR,CRAIGHEAD	AR	GW	1858	SE	FALSE	72417-0000	P O BOX 7		BROOKLAND	0.01	0.01
AR0000136	MULBERRY WATERWORKS	05033	AR,CRAWFORD	AR	SW	2457	SE	FALSE	72947	P O BOX 448		MULBERRY	0.01	0.01
AR0000144	ALMA WATERWORKS	05033	AR,CRAWFORD	AR	SW	9903	SE	FALSE	72921-0000	811 FAYETTEVILLE AVE		ALMA	0.01	0.01
AR0000149	CRAWFORDSVILLE WATERWORKS	05035	AR,CRITTENDEN	AR	GW	2616	SE	FALSE	72327-0000	P O BOX 178		CRAWFORDSVILLE	0.01	0.01
AR0000150	EARLE WATERWORKS	05035	AR,CRITTENDEN	AR	GW	2135	SE	FALSE	72331	1014 2ND STREET		EARLE	0.01	0.01
AR0000151	HORSESHOE LAKE UTILITIES	05035	AR,CRITTENDEN	AR	GW	786	SE	FALSE	72348	174 HIGHLAND DR		HORSESHOE LAKE	0.01	0.01
AR0000152	MARION WATERWORKS	05035	AR,CRITTENDEN	AR	GW	11930	SE	FALSE	72364-0000	P O BOX 814		MARION	312.51	625
AR0000153	MIDWAY WATER ASSOCIATION	05035	AR,CRITTENDEN	AR	GW	2600	SE	FALSE	72339	PO BOX 98		PROCTOR	0.01	0.01
AR0000154	GILMORE WATERWORKS	05035	AR,CRITTENDEN	AR	GW	292	SE	FALSE	72376	PO BOX 98		PROCTOR	0.01	0.01
AR0000155	TURRELL WATER WORKS	05035	AR,CRITTENDEN	AR	GW	957	SE	FALSE	72384	P O BOX 249		TURRELL	0.01	0.01
AR0000156	WEST MEMPHIS WATERWORKS	05035	AR,CRITTENDEN	AR	GW	29834	SE	FALSE	72303	P O BOX 1868		WEST MEMPHIS	390	390
AR0000158	CHERRY VALLEY WATERWORKS	05037	AR,CROSS	AR	GW	742	SE	FALSE	72324	166 HWY 1B		CHERRY VALLEY	100	0.01
AR0000159	HICKORY RIDGE WATERWORKS	05037	AR,CROSS	AR	GW	272	SE	FALSE	72347-0000	P O BOX 34		HICKORY RIDGE	215	210
AR0000160	PARKIN WATERWORKS	05037	AR,CROSS	AR	GW	1567	SE	FALSE	72373-0000	P O BOX 498		PARKIN	0.01	0.01
AR0000162	VANNDALE-BIRDEYE WATER ASSOC	05111	AR,POINSETT	AR	GW	2312	SE	FALSE	72324-0000	P O BOX 298		CHERRY VALLEY	0.01	0.01
AR0000165	CARTHAGE WATER AND SEWER	05039	AR,DALLAS	AR	GW	312	SE	FALSE	71742	848 BENTON DR		FORDYCE	0.01	0.01
AR0000166	SPARKMAN WATERWORKS	05039	AR,DALLAS	AR	GW	1555	SE	FALSE	71763-0165	PO BOX 165		SPARKMAN	700
AR0000167	ARKANSAS CITY WATERWORKS	05041	AR,DESHA	AR	GW	535	SE	FALSE	71630	PO BOX 369		ARKANSAS CITY	305	310
AR0000168	KELSO-ROHWER WATER ASSOCIATION	05041	AR,DESHA	AR	GW	555	SE	FALSE	71666	PO BOX 163		ROHWER	100	200
AR0000169	MITCHELLVILLE WATERWORKS	05041	AR,DESHA	AR	GW	475	SE	FALSE	71639	PO BOX 568		DUMAS	0.01	0.01
AR0000170	MC GEHEE WATERWORKS	05041	AR,DESHA	AR	GW	5122	SE	FALSE	71654	PO BOX 289		MCGEHEE	303.33	266.67
AR0000171	DUMAS WATERWORKS	05041	AR,DESHA	AR	GW	7618	SE	FALSE	71639	P O BOX 157		DUMAS	215	220
AR0000172	PICKENS WATERWORKS	05041	AR,DESHA	AR	GW	188	SE	FALSE	71662	P O BOX 147		PICKENS	245	240
AR0000174	WATSON WATERWORKS	05041	AR,DESHA	AR	GW	321	SE	FALSE	71674	500 CLAYTON ST		WATSON	215	220
AR0000178	BOIS D ARC WATER SYSTEM	05057	AR,HEMPSTEAD	AR	GW	50	SE	FALSE	71801	1422 HWY 355 WEST		HOPE	465	0.01
AR0000180	CROWLEYS RIDGE WATER ASSOC	05111	AR,POINSETT	AR	GW	3868	SE	FALSE	72432-0000	P O BOX 377		HARRISBURG	0.01	0.01
AR0000181	COLLINS WATER ASSOCIATION	05043	AR,DREW	AR	GW	224	SE	FALSE	71638	149 COLLINS LINE ROAD		DERMOTT	250	230
AR0000184	MONTICELLO WATER DEPARTMENT	05043	AR,DREW	AR	GW	14791	SE	FALSE	71655	PO BOX 505		MONTICELLO	493.55	470.39
AR0000186	TILLAR WATERWORKS	05043	AR,DREW	AR	GW	642	SE	FALSE	71670	PO BOX 86		TILLAR	255	260
AR0000187	WILMAR WATERWORKS	05043	AR,DREW	AR	GW	888	SE	FALSE	71675-0000	P O BOX 397		WILMAR	0.01	0.01
AR0000188	WINCHESTER WATERWORKS	05043	AR,DREW	AR	GW	435	SE	FALSE	71677-0000	P O BOX 53		WINCHESTER	345	350
AR0000200	CHARLESTON WATERWORKS	05047	AR,FRANKLIN	AR	SW	4310	SE	FALSE	72933	P O BOX 426		CHARLESTON	0.01	0.01
AR0000201	OZARK WATERWORKS	05047	AR,FRANKLIN	AR	SW	12707	SE	FALSE	72949-0000	P O BOX 513		OZARK	0.01	0.01
AR0000203	CASS C C C	05047	AR,FRANKLIN	AR	SW	264	SE	FALSE	72949-0000	21424 N HWY 23		OZARK	0.01	0.01
AR0000204	SALEM WATERWORKS	05049	AR,FULTON	AR	GW	1535	SE	FALSE	72576-0000	P O BOX 619		SALEM	0.01	0.01
AR0000205	VIOLA WATERWORKS	05049	AR,FULTON	AR	GW	355	SE	FALSE	72583	P O BOX 301		VIOLA	0.01	0.01
AR0000206	MAMMOTH SPRING WATERWORKS	05049	AR,FULTON	AR	GW	1487	SE	FALSE	72554	PO BOX 185		MAMMOTH SPRING	0.01	0.01
AR0000208	HOT SPRINGS VILLAGE WATERWORKS	05051	AR,GARLAND	AR	SW	13560	SE	FALSE	71909	895 DESOTO BLVD		HOT SPRINGS VILLAGE	0.01	0.01
AR0000209	HOT SPRINGS UTILITIES	05051	AR,GARLAND	AR	SW	92054	SE	FALSE	71901	780 ADAMS ST		HOT SPRINGS	0.01	0.01
AR0000213	CENTER GROVE WATER ASSOCIATION	05069	AR,JEFFERSON	AR	GW	4377	SE	FALSE	72150	PO BOX 277		SHERIDAN	160	0.01
AR0000216	PRATTSVILLE WATERWORKS	05053	AR,GRANT	AR	GW	1282	SE	FALSE	72129-0000	P O BOX 27		PRATTSVILLE	0.01	0.01
AR0000217	POYEN WATERWORKS	05053	AR,GRANT	AR	GW	755	SE	FALSE	72104	506 OVERMAN STREET		MALVERN	820
AR0000218	LEOLA WATERWORKS	05053	AR,GRANT	AR	GW	720	SE	FALSE	72084-0000	402 MAIN ST		LEOLA	0.01	0.01
AR0000219	SOUTH SHERIDAN WATER ASSOC	05053	AR,GRANT	AR	GW	2960	SE	FALSE	72150-0000	1664 HWY 167 SOUTH		SHERIDAN	1662.75	870
AR0000223	BRECKENRIDGE UNION WATER ASSOC	05147	AR,WOODRUFF	AR	GW	1316	SE	FALSE	72112	480 JACKSON CO RD 1245		NEWPORT	0.01	0.01
AR0000225	MARMADUKE WATERWORKS	05055	AR,GREENE	AR	GW	934	SE	FALSE	72443-0000	PO BOX 208		MARMADUKE	407.5	410
AR0000227	OZAN WATERWORKS	05057	AR,HEMPSTEAD	AR	GW	378	SE	FALSE	71855	PO BOX 94		OZAN	0.01	0.01
AR0000230	HOPE WATER LIGHT COMM	05057	AR,HEMPSTEAD	AR	SW	16013	SE	FALSE	71802-2020	P O BOX 2020		HOPE	337.5	340
AR0000231	FULTON WATERWORKS	05057	AR,HEMPSTEAD	AR	GW	437	SE	FALSE	71838	1 LITTLE RIVER STREET		FULTON	0.01	0.01
AR0000232	WASHINGTON WATER SYSTEM	05057	AR,HEMPSTEAD	AR	GW	355	SE	FALSE	71801	174 HEMPSTEAD 12		HOPE	330	300
AR0000233	BLEVINS WATERWORKS	05057	AR,HEMPSTEAD	AR	GW	387	SE	FALSE	71825	PO BOX 97		BLEVINS	235	295
AR0000234	PERRYTOWN WATERWORKS	05057	AR,HEMPSTEAD	AR	GW	130	SE	FALSE	71802	6901 HWY 87E		HOPE	0.01	0.01
AR0000242	MINERAL SPRINGS WATERWORKS	05061	AR,HOWARD	AR	GW	1415	SE	FALSE	71851	PO BOX 129		MINERAL SPRINGS	811.67	563.33
AR0000247	OIL TROUGH WATERWORKS	05063	AR,INDEPENDENCE	AR	GW	284	SE	FALSE	72564	P O BOX 300		OIL THROUGH	0.01	0.01
AR0000248	NEWARK WATERWORKS	05063	AR,INDEPENDENCE	AR	GW	2030	SE	FALSE	72562	PO BOX 315		NEWARK	0.01	0.01
AR0000249	CUSHMAN WATER SYSTEM	05063	AR,INDEPENDENCE	AR	SW	1378	SE	FALSE	72526	P O BOX 161		CUSHMAN	0.01	0.01
AR0000250	BATESVILLE WATER UTILITIES	05063	AR,INDEPENDENCE	AR	SW	15818	SE	FALSE	72503	P O BOX 2375		BATESVILLE	745	700
AR0000252	ROCK MOORE WATER AUTHORITY	05063	AR,INDEPENDENCE	AR	GW	4026	SE	FALSE	72579-0000	6920 HARRISON		SULPHUR ROCK	547.01	0.01
AR0000254	SOUTHSIDE PUB WATER AUTHORITY	05063	AR,INDEPENDENCE	AR	SW	8827	SE	FALSE	72501	1401 BATESVILLE BLVD		BATESVILLE	216.24	0.01
AR0000255	HORSESHOE BEND WATERWORKS	05065	AR,IZARD	AR	GW	2131	SE	FALSE	72512	704 W COMMERCE		HORSESHOE BEND	0.01	0.01
AR0000256	MELBOURNE WATERWORKS	05065	AR,IZARD	AR	GW	4155	SE	FALSE	72556-0000	PO BOX 800		MELBOURNE	0.01	0.01
AR0000257	FRANKLIN WATERWORKS	05065	AR,IZARD	AR	GW	252	SE	FALSE	72536	PO BOX 76		FRANKLIN	0.01	0.01
AR0000258	MT PLEASANT WATERWORKS	05065	AR,IZARD	AR	GW	1286	SE	FALSE	72561-0000	P O BOX 340		MOUNT PLEASANT	153.34	71.67
AR0000259	OXFORD WATERWORKS	05065	AR,IZARD	AR	GW	1100	SE	FALSE	72565	PO BOX 40		OXFORD	0.01	0.01
AR0000262	BEEDEVILLE WATER WORKS	05067	AR,JACKSON	AR	GW	113	SE	FALSE	72014-0000	P O BOX 116		BEEDEVILLE	0.01	0.01
AR0000264	NEWPORT WATERWORKS	05067	AR,JACKSON	AR	GW	10145	SE	FALSE	72112-0000	P O BOX 519		NEWPORT	380	0.01
AR0000265	SWIFTON WATERWORKS	05067	AR,JACKSON	AR	GW	1396	SE	FALSE	72471	PO BOX 159		SWIFTON	0.01	0.01
AR0000266	TUCKERMAN WATERWORKS	05067	AR,JACKSON	AR	GW	2250	SE	FALSE	72473	PO BOX 1117		TUCKERMAN	0.01	0.01
AR0000271	ALTHEIMER WATERWORKS	05069	AR,JEFFERSON	AR	GW	1000	SE	FALSE	72004	P O BOX 728		ALTHEIMER	0.01	0.01
AR0000272	LIBERTY UTILITIES	05069	AR,JEFFERSON	AR	GW	49236	SE	FALSE	71612	P O BOX 20100		WHITE HALL	0.01	0.01
AR0000276	JEFFERSON-SAMPLES-DEXTER WATER	05069	AR,JEFFERSON	AR	GW	2642	SE	FALSE	72079	PO BOX 1		JEFFERSON	0.01	0.01
AR0000277	LADD WATER ASSOCIATION	05069	AR,JEFFERSON	AR	GW	2393	SE	FALSE	71601-0000	705 HWY 425		PINE BLUFF	0.01	0.01
AR0000279	REDFIELD WATERWORKS	05069	AR,JEFFERSON	AR	GW	2682	SE	FALSE	72132	PO BOX 81		REDFIELD	0.01	0.01
AR0000282	ADC - TUCKER UNIT MAINT	05069	AR,JEFFERSON	AR	GW	1500	SE	FALSE	71644	PO BOX 500		GRADY	0.01	0.01
AR0000283	WABBASEKA WATERWORKS	05069	AR,JEFFERSON	AR	GW	360	SE	FALSE	72175-0000	P O BOX 141		WABBASEKA	0.01	0.01
AR0000284	WATSON CHAPEL WATER ASSOC	05069	AR,JEFFERSON	AR	GW	6140	SE	FALSE	71613	PO BOX 1410		PINE BLUFF	0.01	0.01
AR0000285	LIBERTY UTILITIES-WHITE HALL	05069	AR,JEFFERSON	AR	GW	4762	SE	FALSE	72611	P O BOX 6070		PINE BLUFF	0.01	0.01
AR0000294	BRADLEY WATERWORKS	05073	AR,LAFAYETTE	AR	GW	808	SE	FALSE	71826-0000	P O BOX 759		BRADLEY	812.5	775
AR0000295	BUCKNER WATERWORKS	05073	AR,LAFAYETTE	AR	GW	308	SE	FALSE	71827	701 S MAIN		BUCKNER	0.01	0.01
AR0000296	STAMPS WATERWORKS	05073	AR,LAFAYETTE	AR	GW	2298	SE	FALSE	71860-0000	207 E. ANTIGO		STAMPS	0.01	0.01
AR0000297	LEWISVILLE WATERWORKS	05073	AR,LAFAYETTE	AR	GW	1448	SE	FALSE	71845	330 WEST 1ST STREET		LEWISVILLE	0.01	0.01
AR0000299	LYNN WATERWORKS	05075	AR,LAWRENCE	AR	GW	718	SE	FALSE	72440	PO BOX 25		LYNN	0.01	0.01
AR0000300	IMBODEN WATERWORKS	05075	AR,LAWRENCE	AR	GW	705	SE	FALSE	72434	PO BOX 7		IMBODEN	115	0.01
AR0000301	HOXIE WATER DEPARTMENT	05075	AR,LAWRENCE	AR	GW	2780	SE	FALSE	72433	PO BPX 28		HOXIE	440	210
AR0000302	BLACK ROCK WATERWORKS	05075	AR,LAWRENCE	AR	GW	843	SE	FALSE	72415	491 ELM ST		BLACK ROCK	0.01	0.01
AR0000303	ALICIA WATER SYSTEM	05075	AR,LAWRENCE	AR	GW	173	SE	FALSE	72501	654 KYLER ROAD		BATESVILLE	0.01	0.01
AR0000304	SEDGWICK WATERWORKS	05075	AR,LAWRENCE	AR	GW	288	SE	FALSE	72465-0000	P O BOX 132		SEDGWICK	215	200
AR0000305	PORTIA WATERWORKS	05075	AR,LAWRENCE	AR	GW	492	SE	FALSE	72457	P O BOX 70		PORTIA	0.01	0.01
AR0000306	RAVENDEN WATERWORKS	05075	AR,LAWRENCE	AR	GW	540	SE	FALSE	72459	PO BOX 139		RAVENDEN	0.01	0.01
AR0000307	STRAWBERRY WATERWORKS	05075	AR,LAWRENCE	AR	GW	903	SE	FALSE	72469-0205	P O BOX 205		STRAWBERRY	0.01	0.01
AR0000310	MARIANNA WATERWORKS	05077	AR,LEE	AR	GW	9220	SE	FALSE	72360-0000	P O BOX 737		MARIANNA	665	540
AR0000315	ADC - CUMMINS UNIT MAINT	05079	AR,LINCOLN	AR	GW	3800	SE	FALSE	71644	PO BOX 500		GRADY	75	150
AR0000316	GOULD MUNICIPAL WATER-SEWER	05079	AR,LINCOLN	AR	GW	1041	SE	FALSE	71643	P O BOX 517		GOULD	0.01	0.01
AR0000317	GRADY WATERWORKS	05079	AR,LINCOLN	AR	GW	416	SE	FALSE	71644	P O BOX 245		GRADY	235	240
AR0000318	STAR CITY WATERWORKS	05079	AR,LINCOLN	AR	GW	2635	SE	FALSE	71667-0000	P O BOX 219		STAR CITY	0.01	0.01
AR0000319	YORKTOWN WATER ASSOCIATION	05079	AR,LINCOLN	AR	GW	8169	SE	FALSE	71667	P.O. BOX 277		STAR CITY	0.01	0.01
AR0000320	ASHDOWN WATERWORKS	05081	AR,LITTLERIVER	AR	GW	4891	SE	FALSE	71822	161 W COMMERCE		ASHDOWN	84.17	0.01
AR0000321	WILTON WATERWORKS	05081	AR,LITTLERIVER	AR	GW	500	SE	FALSE	71865	PO BOX 245		WILTON	223.33	210
AR0000322	OGDEN WATERWORKS	05081	AR,LITTLERIVER	AR	GW	495	SE	FALSE	71853-0000	P O BOX 66		OGDEN	0.01	0.01
AR0000326	BOONEVILLE WATERWORKS	05083	AR,LOGAN	AR	SW	9579	SE	FALSE	72927	232 NORTH KENNEDY		BOONEVILLE	0.01	0.01
AR0000334	SUBIACO ACADEMY WATERWORKS	05083	AR,LOGAN	AR	SW	492	SE	FALSE	72865	405 NORTH SUBIACO AVE		SUBIACO	0.01	0.01
AR0000336	BOONEVILLE DEVELOPMENT CENTER	05083	AR,LOGAN	AR	SW	275	SE	FALSE	72927-0000	87 REED RD HWY 116 SO		BOONEVILLE	0.01	0.01
AR0000337	KEO WATER WORKS	05085	AR,LONOKE	AR	GW	300	SE	FALSE	72182-0000	P O BOX 2		WRIGHT	0.01	0.01
AR0000341	ENGLAND WATERWORKS	05085	AR,LONOKE	AR	GW	3170	SE	FALSE	72046	P O BOX 37		ENGLAND	0.01	0.01
AR0000343	LONOKE WATERWORKS	05085	AR,LONOKE	AR	GW	4305	SE	FALSE	72086	107 WEST 2ND ST		LONOKE	999.17	800
AR0000345	WARD WATERWORKS	05085	AR,LONOKE	AR	GW	10084	SE	FALSE	72176	PO BOX 334		WARD	0.01	0.01
AR0000350	EDGEWOOD BAY WATER	05005	AR,BAXTER	AR	GW	277	SE	FALSE	72642	P O BOX 79		LAKEVIEW	0.01	0.01
AR0000354	PYATT WATERWORKS	05089	AR,MARION	AR	GW	225	SE	FALSE	72672	PO BOX 107		PYATT	370	410
AR0000357	GARLAND WATERWORKS	05091	AR,MILLER	AR	GW	352	SE	FALSE	71839	PO BOX 9		GARLAND	100	0.01
AR0000358	FOUKE WATERWORKS	05091	AR,MILLER	AR	GW	975	SE	FALSE	71837-0000	P O BOX 1		FOUKE	270	275
AR0000360	TEXARKANA WATER UTILITIES	05091	AR,MILLER	AR	SW	28865	SE	FALSE	75501	P O BOX 2008		TEXARKANA	0.01	0.01
AR0000361	LUXORA WATERWORKS	05093	AR,MISSISSIPPI	AR	GW	1208	SE	FALSE	72358	P O BOX 250		LUXORA	0.01	0.01
AR0000362	LEACHVILLE WATERWORKS	05093	AR,MISSISSIPPI	AR	GW	1993	SE	FALSE	72438	P O BOX 24		LEACHVILLE	0.01	0.01
AR0000365	BLYTHEVILLE WATERWORKS	05093	AR,MISSISSIPPI	AR	GW	21560	SE	FALSE	72315	124 W WALNUT		BLYTHEVILLE	510	460
AR0000366	BURDETTE WATERWORKS	05093	AR,MISSISSIPPI	AR	GW	586	SE	FALSE	72321-0000	P O BOX 208		BURDETTE	105	0.01
AR0000370	WILSON WATER SYSTEM	05093	AR,MISSISSIPPI	AR	GW	1253	SE	FALSE	72395-0000	22 ADAMS		WILSON	599.94	624.98
AR0000371	LITTLE RIVER WATER ASSOCIATION	05093	AR,MISSISSIPPI	AR	GW	924	SE	FALSE	72370-0000	1888 S HWY 77		OSCEOLA	0.01	0.01
AR0000372	JOINER WATERWORKS	05093	AR,MISSISSIPPI	AR	GW	576	SE	FALSE	72370	811 BETTY LYNN		OSCEOLA	0.01	0.01
AR0000373	KEISER WATERWORKS	05093	AR,MISSISSIPPI	AR	GW	759	SE	FALSE	72351	PO BOX 138		KEISER	0.01	0.01
AR0000374	GOSNELL WATER ASSOCIATION	05093	AR,MISSISSIPPI	AR	GW	3548	SE	FALSE	72315	114 PARK ST		GOSNELL	0.01	0.01
AR0000376	DYESS WATERWORKS	05093	AR,MISSISSIPPI	AR	GW	760	SE	FALSE	72330	108 CIRCLE DRIVE		DYESS	0.01	0.01
AR0000377	BASSETT WATERWORKS	05093	AR,MISSISSIPPI	AR	GW	479	SE	FALSE	72313-0073	PO BOX 73		BASSETT	0.01	0.01
AR0000380	VICTORIA WATER ASSOCIATION	05093	AR,MISSISSIPPI	AR	GW	35	SE	FALSE	72370-0000	P O BOX 9001		VICTORIA	0.01	0.01
AR0000388	HOLLY GROVE WATERWORKS	05095	AR,MONROE	AR	GW	1964	SE	FALSE	72069	P O BOX 430		HOLLY GROVE	0.01	0.01
AR0000389	ROE WATERWORKS	05095	AR,MONROE	AR	GW	114	SE	FALSE	72134	P O BOX 158		ROE	215	200
AR0000393	EMMET WATERWORKS	05099	AR,NEVADA	AR	GW	558	SE	FALSE	71835	PO BOX 245		EMMET	0.01	0.01
AR0000394	PRESCOTT WATERWORKS	05099	AR,NEVADA	AR	SW	5228	SE	FALSE	71857-0000	P O BOX 676		PRESCOTT	687.56	737.31
AR0000395	ROSSTON WATER DEPARTMENT	05099	AR,NEVADA	AR	GW	620	SE	FALSE	71858	PO BOX 10		ROSSTON	0.01	0.01
AR0000397	JASPER WATERWORKS	05101	AR,NEWTON	AR	GW	966	SE	FALSE	72641	PO BOX 434		JASPER	0.01	0.01
AR0000401	BEARDEN WATERWORKS	05103	AR,OUACHITA	AR	GW	2468	SE	FALSE	71720-0000	P O BOX 134		BEARDEN	0.01	0.01
AR0000403	CHIDESTER WATER WORKS	05103	AR,OUACHITA	AR	GW	534	SE	FALSE	71701	2050 CALIFORNIA AVE SW		CAMDEN	0.01	0.01
AR0000405	STEPHENS WATERWORKS	05103	AR,OUACHITA	AR	GW	1379	SE	FALSE	71764	P O BOX 338		STEPHENS	0.01	0.01
AR0000406	LOUANN WATERWORKS	05103	AR,OUACHITA	AR	GW	1112	SE	FALSE	71730-0000	119 WOTAPI		EL DORADO	0.01	0.01
AR0000407	SHUMAKER PUBLIC SERVICE CO	05013	AR,CALHOUN	AR	GW	4236	SE	FALSE	71701	PO BOX 3106		EAST CAMDEN	0.01	0.01
AR0000409	MILLWOOD WATER CORPORATION	05081	AR,LITTLERIVER	AR	GW	529	SE	FALSE	71822-0000	556 HWY 71 SOUTH		ASHDOWN	0.01	0.01
AR0000411	BIGELOW WATERWORKS	05105	AR,PERRY	AR	GW	544	SE	FALSE	72126	P O BOX 116		PERRYVILLE	665	883.33
AR0000413	PERRYVILLE WATERWORKS	05105	AR,PERRY	AR	SW	8462	SE	FALSE	72126	P O BOX 116		PERRYVILLE	606.67	913.33
AR0000415	BARTON LEXA WATER ASSOCIATION	05107	AR,PHILLIPS	AR	GW	4000	SE	FALSE	72312	PO BOX 80		BARTON	120	0.01
AR0000417	BIRDSONG WHITTON WATER ASSOC	05093	AR,MISSISSIPPI	AR	GW	451	SE	FALSE	72316	PO BOX 2391		BLYTHEVILLE	0.01	0.01
AR0000418	ELAINE WATERWORKS	05107	AR,PHILLIPS	AR	GW	1506	SE	FALSE	72333	P O BOX 606		ELAINE	315	290
AR0000420	LAKE VIEW MUNICIPAL WATER	05107	AR,PHILLIPS	AR	GW	756	SE	FALSE	72342	14264 HWY 44		HELENA	73.34	0.01
AR0000422	GLENWOOD WATER DEPARTMENT	05109	AR,PIKE	AR	SW	5746	SE	FALSE	71943	210 NORTH SECOND ST		GLENWOOD	0.01	0.01
AR0000424	ANTOINE WATERWORKS	05109	AR,PIKE	AR	GW	618	SE	FALSE	71940	P O BOX 87		DELIGHT	0.01	0.01
AR0000425	MURFREESBORO WATERWORKS	05109	AR,PIKE	AR	SW	4200	SE	FALSE	71958-0000	P O BOX 271		MURFREESBORO	0.01	0.01
AR0000426	TYRONZA WATERWORKS	05111	AR,POINSETT	AR	GW	1376	SE	FALSE	72386	P O BOX 280		TYRONZA	0.01	0.01
AR0000428	WEINER WATERWORKS	05111	AR,POINSETT	AR	GW	1130	SE	FALSE	72479-0000	123 WEST 2ND		WEINER	0.01	0.01
AR0000430	MARKED TREE WATERWORKS	05111	AR,POINSETT	AR	GW	3493	SE	FALSE	72365-0000	1 ELM STREET		MARKED TREE	100.01	0.01
AR0000431	HARRISBURG WATERWORKS	05111	AR,POINSETT	AR	GW	2192	SE	FALSE	72432	201 N MAIL STREET		HARRISBURG	550	1100
AR0000432	LEPANTO WATERWORKS	05111	AR,POINSETT	AR	GW	1893	SE	FALSE	72354-0000	PO BOX 610		LEPANTO	0.01	0.01
AR0000434	TRUMANN RURAL WATER ASSOC	05111	AR,POINSETT	AR	GW	2674	SE	FALSE	72472-0000	P O BOX 41 740 HWY 63S		TRUMANN	0.01	0.01
AR0000435	TRUMANN WATERWORKS	05111	AR,POINSETT	AR	GW	6889	SE	FALSE	72472-0000	704 HWY 463 N		TRUMANN	0.01	0.01
AR0000438	MENA WATER DEPARTMENT	05113	AR,POLK	AR	SW	10220	SE	FALSE	71963	701 MENA STREET		MENA	0.01	0.01
AR0000441	ATKINS WATER SYSTEM	05115	AR,POPE	AR	SW	17302	SE	FALSE	72823	po box 128		ATKINS	690	690
AR0000444	DOVER WATERWORKS	05115	AR,POPE	AR	SW	1800	SE	FALSE	72837-0000	P O BOX 258		DOVER	0.01	0.01
AR0000448	BISCOE WATERWORKS	05117	AR,PRAIRIE	AR	GW	476	SE	FALSE	72017-0000	P O BOX 187		BISCOE	157.5	200
AR0000450	DEVALLS BLUFF WATERWORKS	05117	AR,PRAIRIE	AR	GW	682	SE	FALSE	72041-0000	P O BOX 297		DEVALLS BLUFF	0.01	0.01
AR0000452	HAZEN WATERWORKS	05117	AR,PRAIRIE	AR	GW	1668	SE	FALSE	72064-0564	P O BOX 564		HAZEN	520	1040
AR0000458	EAST PRAIRIE COUNTY PWA	05117	AR,PRAIRIE	AR	GW	699	SE	FALSE	72040-0000	P O BOX 356		DES ARC	80	160
AR0000459	CROSS COUNTY RURAL WATER SYS	05037	AR,CROSS	AR	GW	10491	SE	FALSE	72347	PO BOX 61		HICKORY RIDGE	58.76	36.67
AR0000464	MAUMELLE WATER CORPORATION	05119	AR,PULASKI	AR	GW	2253	SE	FALSE	72135	P O BOX 65		ROLAND	0.01	0.01
AR0000465	CENTRAL ARKANSAS WATER	05119	AR,PULASKI	AR	SW	342811	SE	FALSE	72203	P.O. BOX 1789		LITTLE ROCK	646.67	826.67
AR0000467	LITTLE RIVER COUNTRY CLUB	05081	AR,LITTLERIVER	AR	GW	393	SE	FALSE	71846	110 EAST MAIN		LOCKSBURG	0.01	0.01
AR0000471	LIBERTY WOODSON HENSLEY	05119	AR,PULASKI	AR	GW	1004	SE	FALSE	72611	P O BOX 6070		PINE BLUFF	0.01	0.01
AR0000475	REYNO WATERWORKS	05121	AR,RANDOLPH	AR	GW	456	SE	FALSE	72462	P O BOX 228		REYNO	115	0.01
AR0000476	BIGGERS WATERWORKS	05121	AR,RANDOLPH	AR	GW	347	SE	FALSE	72413	P O BOX 202		BIGGERS	0.01	0.01
AR0000477	RAVENDEN SPRINGS WATERWORKS	05121	AR,RANDOLPH	AR	GW	141	SE	FALSE	72460-0000	P O BOX 93		RAVENDEN SPRINGS	0.01	0.01
AR0000483	LAFE REGIONAL WATER DISTRIBUTION DISTRIC	05021	AR,CLAY	AR	GW	2378	SE	FALSE	72443	P O BOX 297		MARMADUKE	475	440
AR0000493	SARDIS WATER ASSOCIATION	05125	AR,SALINE	AR	GW	12550	SE	FALSE	72103-9162	23820 N SARDIS RD		MABELVALE	152.5	110
AR0000498	WALDRON WATERWORKS	05127	AR,SCOTT	AR	SW	4385	SE	FALSE	72958	PO BOX 1678		WALDRON	0.01	0.01
AR0000501	MARSHALL WATERWORKS	05129	AR,SEARCY	AR	SW	2790	SE	FALSE	72650-0000	P O BOX 1420		MARSHALL	0.01	0.01
AR0000504	GREENWOOD WATERWORKS	05131	AR,SEBASTIAN	AR	SW	8853	SE	FALSE	72936-0000	P O BOX 1450		GREENWOOD	0.01	0.01
AR0000507	FORT SMITH WATER UTILITIES	05131	AR,SEBASTIAN	AR	SW	133413	SE	FALSE	72904	3900 KELLEY HIGHWAY		FORT SMITH	13.34	0.01
AR0000517	LOCKESBURG WATERWORKS	05133	AR,SEVIER	AR	GW	725	SE	FALSE	71846	PO BOX 14		LOCKESBURG	0.01	0.01
AR0000518	HORATIO WATERWORKS	05133	AR,SEVIER	AR	GW	1529	SE	FALSE	71842	PO BOX 378		HORATIO	0.01	0.01
AR0000520	DEQUEEN WATER WORK	05133	AR,SEVIER	AR	SW	6275	SE	FALSE	71832	PO BOX 730		DEQUEEN	0.01	0.01
AR0000521	CHEROKEE VILLAGE WATER ASSOC	05049	AR,FULTON	AR	GW	6960	SE	FALSE	72529	PO BOX 600		CHEROKEE VILLAGE	0.01	0.01
AR0000524	HARDY WATERWORKS	05135	AR,SHARP	AR	GW	1159	SE	FALSE	72542-0000	P O BOX 5		HARDY	0.01	0.01
AR0000525	EVENING SHADE WATERWORKS	05135	AR,SHARP	AR	SW	788	SE	FALSE	72532	PO BOX 216		EVENING SHADE	0.01	0.01
AR0000526	CAVE CITY WATERWORKS	05063	AR,INDEPENDENCE	AR	GW	2527	SE	FALSE	72521	120 E SPRING ST		CAVE CITY	0.01	0.01
AR0000527	ASH FLAT WATER COMPANY	05049	AR,FULTON	AR	GW	1127	SE	FALSE	72513-0280	P O BOX 280		ASH FLAT	0.01	0.01
AR0000528	SIDNEY WATER SYSTEM	05135	AR,SHARP	AR	GW	313	SE	FALSE	72577-0000	P O BOX 58		SIDNEY	0.01	0.01
AR0000529	WILLIFORD WATERWORKS	05135	AR,SHARP	AR	GW	350	SE	FALSE	72482	PO BOX 77		WIIFORD	0.01	0.01
AR0000530	OZARK ACRES WATER ASSOCIATION	05135	AR,SHARP	AR	GW	819	SE	FALSE	72542	P O BOX 633		HARDY	0.01	0.01
AR0000531	HUGHES WATERWORKS	05123	AR,ST.FRANCIS	AR	GW	1441	SE	FALSE	72348-0000	P O BOX 145		HUGHES	0.01	0.01
AR0000533	COLT WATER ASSOCIATION	05123	AR,ST.FRANCIS	AR	GW	1020	SE	FALSE	72326-0000	P O BOX 207		COLT	0.01	0.01
AR0000539	EASTSIDE HOMEOWNERS ASSOC	05035	AR,CRITTENDEN	AR	GW	175	SE	FALSE	72348	147 LAKE VIEW DRIVE		HORSESHOE LAKE	0.01	0.01
AR0000540	SHADY ACRES MOBILE HOME PARK	05091	AR,MILLER	AR	GW	60	SE	FALSE	71854-9408	4833 OLD BLACKMON FERRY SP37		TEXARKANA	0.01	0.01
AR0000542	MOUNTAIN VIEW WATERWORKS	05137	AR,STONE	AR	SW	13385	SE	FALSE	72580	PO DRAWER 360		MOUNTAIN VIEW	0.01	0.01
AR0000544	FAIRCREST WATER ASSOCIATION	05139	AR,UNION	AR	GW	1250	SE	FALSE	71730-0000	191 WOOD ACRE DR		EL DORADO	252.5	250
AR0000545	FELSENTHAL WATER AND SEWER	05139	AR,UNION	AR	GW	627	SE	FALSE	71747	1000 SOUTH 3RD		FELSENTHAL	595	570
AR0000547	HWY 82 WATER ASSOCIATION	05139	AR,UNION	AR	GW	99	SE	FALSE	71730	4787 MAGNOLIA HWY		EL DORADO	150	300
AR0000548	LAWSON-URBANA WATER ASSOC	05139	AR,UNION	AR	GW	1147	SE	FALSE	71730	119 WOTAPI		EL DORADO	230	176.67
AR0000550	EL DORADO WATERWORKS	05139	AR,UNION	AR	GW	21612	SE	FALSE	71731	PO BOX 1587		EL DORADO	380.83	252.5
AR0000551	CALION WATER WORKS	05139	AR,UNION	AR	GW	498	SE	FALSE	71724	PO BOX 406		CALION	0.01	0.01
AR0000552	JUNCTION CITY WATERWORKS	05139	AR,UNION	AR	GW	750	SE	FALSE	71749	PO BOX 787		JUNCTION CITY	0.01	0.01
AR0000553	HUTTIG WATERWORKS	05139	AR,UNION	AR	GW	898	SE	FALSE	71747-0000	P O BOX 406		HUTTIG	350	350
AR0000554	NORPHLET WATERWORKS	05139	AR,UNION	AR	GW	1188	SE	FALSE	71759-0000	P O BOX 23		NORPHLET	0.01	0.01
AR0000555	SMACKOVER WATERWORKS	05139	AR,UNION	AR	GW	3627	SE	FALSE	71762	P O BOX 146		SMACKOVER	0.01	0.01
AR0000556	STRONG WATERWORKS	05139	AR,UNION	AR	GW	1220	SE	FALSE	71765	PO BOX 737		STRONG	0.01	0.01
AR0000557	NEW LONDON WATER ASSOCIATION	05139	AR,UNION	AR	GW	868	SE	FALSE	71765	2912 PIGEON HILL RD		STRONG	360	320
AR0000559	OLD UNION WATER ASSOCIATION	05139	AR,UNION	AR	GW	1240	SE	FALSE	71730	5617 MORO BAY HWY		EL DORADO	290	260
AR0000560	PARKERS CHAPEL PUBLIC WATER	05139	AR,UNION	AR	GW	2370	SE	FALSE	71730-0000	101 WOTAPI		EL DORADO	276.67	260
AR0000561	QUINN WATER ASSOCIATION	05139	AR,UNION	AR	GW	744	SE	FALSE	71730	191 WOOD AVE DR		ELDORADO	0.01	0.01
AR0000573	PRAIRIE GROVE WATERWORKS	05143	AR,WASHINGTON	AR	SW	4715	SE	FALSE	72753-0255	P O BOX 255		PRAIRIE GROVE	0.01	0.01
AR0000580	PANGBURN WATERWORKS	05145	AR,WHITE	AR	SW	2500	SE	FALSE	72121	511 SEARCY ST		PANGBURN	0.01	0.01
AR0000585	DOGWOOD WATER ASSOCIATION	05093	AR,MISSISSIPPI	AR	GW	1500	SE	FALSE	72315	1500 KARI LANE		BLYTHEVILLE	0.01	0.01
AR0000587	BRADFORD WATERWORKS	05145	AR,WHITE	AR	GW	946	SE	FALSE	72020-0000	308 W WALNUT		BRADFORD	275	240
AR0000589	MC RAE WATERWORKS	05145	AR,WHITE	AR	GW	956	SE	FALSE	72102	PO BOX 189		MCCRAE	0.01	0.01
AR0000590	SEARCY WATERWORKS	05145	AR,WHITE	AR	SW	52571	SE	FALSE	72143	P O BOX 1319		SEARCY	583.33	523.34
AR0000592	BEEBE WATERWORKS	05145	AR,WHITE	AR	GW	5530	SE	FALSE	72012-0000	P O BOX 1120		BEEBE	696.88	785
AR0000596	COTTON PLANT WATERWORKS	05147	AR,WOODRUFF	AR	GW	1181	SE	FALSE	72036	PO BOX 220		COTTON PLANT	0.01	0.01
AR0000597	AUGUSTA WATERWORKS	05147	AR,WOODRUFF	AR	GW	2665	SE	FALSE	72006	PO BOX 459		AUGUSTA	630	585
AR0000598	PATTERSON WATERWORKS	05147	AR,WOODRUFF	AR	GW	867	SE	FALSE	72123	PO BOX 40		PATTERSON	0.01	0.01
AR0000603	DANVILLE WATERWORKS	05149	AR,YELL	AR	SW	8388	SE	FALSE	72833	P O BOX 69		DANVILLE	0.01	0.01
AR0000604	OLA WATERWORKS	05149	AR,YELL	AR	SW	2382	SE	FALSE	72853	P O BOX 68		OLA	0.01
AR0000605	PLAINVIEW WATER DEPARTMENT	05149	AR,YELL	AR	SW	1063	SE	FALSE	72857	PO BOX 117		PLAINVIEW	0.01	0.01
AR0000616	ODEN-PENCIL BLUFF WATER ASSN	05097	AR,MONTGOMERY	AR	GW	368	SE	FALSE	71961	OPERATOR IN RESPONSIBLE CHARGE	PO BOX 130	ODEN	136.67
AR0000618	TOLLETTE WATER	05061	AR,HOWARD	AR	GW	339	SE	FALSE	71851	P O BOX 418		MINERAL SPRINGS	0.01	0.01
AR0000619	MAYNARD WATERWORKS	05121	AR,RANDOLPH	AR	GW	468	SE	FALSE	72444	P O BOX 486		MAYNARD	0.01	0.01
AR0000620	COTTONSHED WATERWORKS	05061	AR,HOWARD	AR	GW	72	SE	FALSE	71854-0000	9302 SANDERSON		TEXARKANA	675	680
AR0000622	BATTS-LAPILE WATER ASSOCIATION	05139	AR,UNION	AR	GW	635	SE	FALSE	71765	2912 PIGEON HILL RD		STRONG	413.33	420
AR0000628	SW BOONE COUNTY WATER ASSOC	05009	AR,BOONE	AR	GW	4716	SE	FALSE	72601	801 S PINE SUITE #5		HARRISON	0.01	0.01
AR0000633	MUNDELL HEIGHTS WATERWORKS	05015	AR,CARROLL	AR	GW	190	SE	FALSE	72631	225 RIDGE ROAD		EUREKA SPRINGS	0.01	0.01
AR0000637	MARVELL RURAL WATER ASSOC	05107	AR,PHILLIPS	AR	GW	1800	SE	FALSE	72366-0000	P O BOX 1308		MARVELL	110	0.01
AR0000639	WALKERVILLE WATER ASSOCIATION	05027	AR,COLUMBIA	AR	GW	510	SE	FALSE	71740-0000	10920 HWY 195		EMERSON	115	0.01
AR0000640	JOHNSON TOWNSHIP WATER ASSOC	05139	AR,UNION	AR	GW	830	SE	FALSE	71765	2912 PIGEON HILL RD		STRONG	275	280
AR0000650	WILLISVILLE WATERWORKS	05099	AR,NEVADA	AR	GW	448	SE	FALSE	71864	P O BOX 4		WILLISVILLE	0.01	0.01
AR0000658	GILLHAM REGIONAL WATER DIST	05113	AR,POLK	AR	SW	4298	SE	FALSE	71973	PO BOX 203		WICKS	0.01	0.01
AR0000667	ARSENAL WATER SYSTEM	05069	AR,JEFFERSON	AR	GW	2577	SE	FALSE	71602	10020 KABRICH CIRCLE		WHITE HALL	0.01	0.01
AR0000670	DEER WATER ASSOCIATION	05101	AR,NEWTON	AR	GW	882	SE	FALSE	72628	PO BOX 28		DEER	40.01	0.01
AR0000671	BUFFALO ISLAND REG WATER DIST	05111	AR,POINSETT	AR	GW	2710	SE	FALSE	72447-0000	P O BOX 328		MONETTE	0.01
AR0000672	HIGHLAND WATER ASSOCIATION	05049	AR,FULTON	AR	GW	2376	SE	FALSE	72542	2025 HWY 62/412		HARDY	0.01	0.01
AR0000675	CARROLL-BOONE WATER DISTRICT	05009	AR,BOONE	AR	SW	25996	SE	FALSE	72631	11510 HWY 187		EUREKA SPRINGS	0.01	0.01
AR0000677	LAKE FOREST SUBORDINATE DIST	05015	AR,CARROLL	AR	GW	100	SE	FALSE	72631	19401 HWY 62 WEST		EUREKA SPRINGS	525	490
AR0000678	S P G WATER ASSOCIATION	05089	AR,MARION	AR	GW	1449	SE	FALSE	72675	P O BOX 94		ST JOE	0.01	0.01
AR0000680	MT SHERMAN WATER ASSOCIATION	05101	AR,NEWTON	AR	GW	769	SE	FALSE	72641-0000	P O BOX 323		JASPER	1420	1490
AR0000681	MORNING STAR WATER ASSOCIATION	05129	AR,SEARCY	AR	GW	1260	SE	FALSE	72650	PO BOX 856		MARSHALL	3741.48	3683.87
AR0000682	WEST SALINE WATER USERS ASSN	05025	AR,CLEVELAND	AR	GW	735	SE	FALSE	71660-0029	P O BOX 29		NEW EDINBURGH	0.01	0.01
AR0000683	NEW HOPE WATER ASSOCIATION	05139	AR,UNION	AR	GW	1163	SE	FALSE	71749	8695 HAYNESVILLE HWY		JUNCTION CITY	0.01	0.01
AR0000685	DEER RUN WATER COMPANY	05135	AR,SHARP	AR	GW	117	SE	FALSE	72532-0000	#2 W. MAIN		EVENING SHADE	0.01	0.01
AR0000686	WILBURN WATER ASSOCIATION	05023	AR,CLEBURNE	AR	GW	721	SE	FALSE	72543-0000	100 CUTOLL LN		HEBER SPRINGS	760	670
AR0000688	LAWRENCE CO REG WATER DIST	05031	AR,CRAIGHEAD	AR	GW	6180	SE	FALSE	72457	P O BOX 69		PORTIA	0.01	0.01
AR0000695	WRIGHT-PASTORIA WATER ASSOC	05069	AR,JEFFERSON	AR	GW	1373	SE	FALSE	72182	PO BOX 2		WRIGHT	0.01	0.01
AR0000698	DOTA PUBLIC WATER AUTHORITY	05063	AR,INDEPENDENCE	AR	GW	3050	SE	FALSE	72524	PO BOX 128		CORD	0.01	0.01
AR0000699	GENTRYVILLE PUBLIC WATER AUTH	05135	AR,SHARP	AR	GW	386	SE	FALSE	72513-0000	P O BOX 312		ASH FLAT	0.01	0.01
AR0000704	WESTERN GREENE COUNTY R W D	05055	AR,GREENE	AR	GW	5012	SE	FALSE	72474-0000	P O BOX 44		WALCOTT	0.01	0.01
AR0000705	MC NEIL RURAL WATER ASSOC	05027	AR,COLUMBIA	AR	GW	894	SE	FALSE	71752-0000	2061 COLUMBIA 62 W		MC NEIL	235	220
AR0000706	KROOKED KREEK WATER ASSN	05009	AR,BOONE	AR	GW	1825	SE	FALSE	72601-0000	8429 HWY 7 SOUTH		HARRISON	415	545
AR0000714	DORCHEAT WATER ASSOCIATION	05027	AR,COLUMBIA	AR	GW	1874	SE	FALSE	71754	P O BOX 692		MAGNOLIA	100.84	115
AR0000716	LISBON WATER ASSOCIATION	05139	AR,UNION	AR	GW	422	SE	FALSE	71730-0000	101 WOTAPI		EL DORADO	275	290
AR0000718	LURTON-PELSOR WATER ASSOC	05101	AR,NEWTON	AR	GW	289	SE	FALSE	72856	PO BOX 119		PELSOR	0.01	0.01
AR0000722	CLAY CO REG WATER DISTRICT	05021	AR,CLAY	AR	GW	6447	SE	FALSE	72441-0000	P O BOX 10		MC DOUGAL	440	440
AR0000734	GRAND PRAIRIE BAYOU 2 PWA	05085	AR,LONOKE	AR	GW	10060	SE	FALSE	72007-0000	11177 AR HWY 31 N		AUSTIN	0.01	0.01
AR0000738	GRAND PRAIRIE REGIONAL WATER	05001	AR,ARKANSAS	AR	GW	14037	SE	FALSE	72160	P O BOX 850		STUTTGART	482.5	515
AR0000745	OAKWOOD MHP WATERWORKS	05119	AR,PULASKI	AR	GW	40	SE	FALSE	72076-0000	714 E MADDOX RD		JACKSONVILLE	340	680
AR0000747	LEISURE HILLS MOBILE HOME PARK	05007	AR,BENTON	AR	GW	117	SE	FALSE	72774	PO BOX 790		WESTFORK	1165	1150
AR0000755	STARLIGHT ESTATES	05005	AR,BAXTER	AR	GW	42	SE	FALSE	72654	P O BOX 2243		MT HOME	0.01	0.01
AR0000758	SDM WATER ASSOCIATION	05129	AR,SEARCY	AR	GW	373	SE	FALSE	72650-0000	P O BOX 584		MARSHALL	5736.05	5862.98
AR0000759	GRANGE-CALAMINE WATER ASSOC	05063	AR,INDEPENDENCE	AR	GW	2381	SE	FALSE	72521-0000	593 HWY 115		CAVE CITY	0.01	0.01
AR0000768	EAST NEWTON COUNTY WATER ASSN	05101	AR,NEWTON	AR	GW	1738	SE	FALSE	72683-0000	PO BOX 40		VENDOR	2419.29	2485.71
AR0000770	MARION COUNTY REG WATER DIST	05089	AR,MARION	AR	SW	8959	SE	FALSE	72619-0000	P O BOX 767		BULL SHOALS	0.01	0.01
AR0000774	INDEPENDENCE JACKSON REGIONAL	05145	AR,WHITE	AR	GW	2825	SE	FALSE	72020	1847 JACKSON CR 2		BRADFORDAR	0.01	0.01
AR0000776	RIDGEFIELD ESTATES WATER SYS	05119	AR,PULASKI	AR	GW	150	SE	FALSE	72210-0000	500 ROCK RIDGE RD		LITTLE ROCK	230	200
AR0000780	LAKE LUCERNE ESTATES	05015	AR,CARROLL	AR	GW	55	SE	FALSE	72632	325 CR 332		EUERKA SPRINGS	0.01	0.01
AR0000786	MILL POND VILLAGE MHP	05051	AR,GARLAND	AR	GW	160	SE	FALSE	71913-0000	1 PREAKNESS DRIVE		HOT SPRINGS	0.01	0.01
AR0000787	LITTLE RIVER CO RDA	05081	AR,LITTLERIVER	AR	SW	5926	SE	FALSE	71836	PO BOX 527		FOREMAN	0.01	0.01
AR0000790	AR DEPT OF CORRECTION IZARD CO	05065	AR,IZARD	AR	GW	600	SE	FALSE	71644	PO BOX 500		GRADY	0.01	0.01
AR0000792	SOUTHERN HILLS WATER SYSTEM	05015	AR,CARROLL	AR	GW	45	SE	FALSE	72616-0000	1148 CR 436		BERRYVILLE	110	220
AR0000793	LAURELWOOD HOMEOWNERS ASSOCIATION	05005	AR,BAXTER	AR	GW	86	SE	FALSE	72544	70 ASH STREET		HENDERSON	0.01	0.01
AR0000796	ADC EAST ARKANSAS REGIONAL	05077	AR,LEE	AR	GW	1669	SE	FALSE	72360	PO BOX 970		MARIANNA	125	0.01
AR0000797	HORSESHOE HOMES WATER ASSOC	05035	AR,CRITTENDEN	AR	GW	35	SE	FALSE	72348	147 LAKEVIEW DR		HORSESHOE LAKE	0.01	0.01
AR0000799	BIG CLIFTY WATER	05015	AR,CARROLL	AR	GW	114	SE	FALSE	72632-0000	325 CR 1522		EUREKA SPRINGS	475	460
AR0000801	OAK GROVE WATER	05015	AR,CARROLL	AR	GW	480	SE	FALSE	72660	PO BOX 96		OAK GROVE	0.01	0.01
AR0000802	OUTSIDE KINGSLAND WATER ASSOC	05025	AR,CLEVELAND	AR	GW	525	SE	FALSE	71742	848 DENTON DR		FORDYCE	0.01	0.01
AR0000803	MADISON CO REGIONAL WATER	05007	AR,BENTON	AR	SW	7062	SE	FALSE	72756-0000	22701 N PINETOP		ROGERS	0.01	0.01
AR0000808	LITTLE PORTION HERMITAGE	05015	AR,CARROLL	AR	GW	30	SE	FALSE	72616	350 CR 248		BERRYVILLE	0.01	0.01
AR0000814	FULTON COUNTY WATER ASSOC	05049	AR,FULTON	AR	GW	1781	SE	FALSE	72576	PO BOX 1000		SALEM	0.01	0.01
AR0000815	SOUTH MOUNTAIN WATER ASSN	05129	AR,SEARCY	AR	GW	739	SE	FALSE	72650	PO BOX 1021		MARSHALL	820	850
AR0000819	BASIN VALLEY WATER SYSTEM	05101	AR,NEWTON	AR	GW	390	SE	FALSE	72648-0000	P O BOX 195		MARBLE FALLS	235	270
AR0000824	LAKE TABLE ROCK ESTATES	05015	AR,CARROLL	AR	GW	53	SE	FALSE	72601-0000	8357 WINDROCK LN		HARRISON	0.01	0.01
AR0000825	TULIP - PRINCETON WATER ASSN	05039	AR,DALLAS	AR	GW	1126	SE	FALSE	71725	P O BOX 14		CARTHAGE	0.01	0.01
AR0000827	KINGS HILL ESTATES	05015	AR,CARROLL	AR	GW	25	SE	FALSE	72616-0000	63 KINGS HILL RD		BERRYVILLE	0.01	0.01
AR0000832	OSAGE POINT MHP	05015	AR,CARROLL	AR	GW	73	SE	FALSE	72616-0000	733 CR 306		BERRYVILLE	0.01	0.01
AR0000836	ST FRANCIS RIVER REG WATER DD	05021	AR,CLAY	AR	GW	2482	SE	FALSE	72451	P O BOX 818		PARAGOULD	230	0.01
AR0000837	BRUNNER HILL WATER ASSOC	05065	AR,IZARD	AR	GW	1023	SE	FALSE	72528-0000	P O BOX 134		DOLPH	0.01	0.01
AR0000856	NAIL-SWAIN WATER ASSOCIATION	05101	AR,NEWTON	AR	GW	617	SE	FALSE	72628	PO BOX 97		DEER	385	500
AR0000857	GLEN ACRES	05015	AR,CARROLL	AR	GW	63	SE	FALSE	72758	6210 SOUTH 29TH STREET		ROGERS	420	430
AR0000858	WALKER CREEK STATELINE RWA	05073	AR,LAFAYETTE	AR	GW	1235	SE	FALSE	71861	PO BOX 17		TAYLOR	110	0.01
AR0000861	GLENHAVEN YOUTH RANCH	05105	AR,PERRY	AR	GW	50	SE	FALSE	72857-8862	748 GLENHAVEN RD		PLAINVIEW	275	270
AR0000867	N GARLAND CO REG WATER DIST	05051	AR,GARLAND	AR	SW	8305	SE	FALSE	71909-0000	138 CEDAR MT CIRCLE		HOT SPRINGS	0.01	0.01
AR0000868	SEVIER CO WATER ASSOCIATION	05113	AR,POLK	AR	SW	4449	SE	FALSE	71832-0000	P O BOX 700		DEQUEEN	0.01	0.01
AR0000869	KINGWOOD MHP	05005	AR,BAXTER	AR	GW	64	SE	FALSE	72653	4712 HWY 5 SOUTH LOT 100		MOUNTAIN HOME	0.01	0.01
AR0000870	SE BRADLEY CO WATER ASSN	05011	AR,BRADLEY	AR	GW	2614	SE	FALSE	71647	PO BOX 425		HERMITAGE	322.5	280
AR0000871	BENTON-WASHINGTON REGIONAL PWA	05007	AR,BENTON	AR	SW	39732	SE	FALSE	72756-0000	15531 WOODS LODGE RD		ROGERS	606.67	626.67
AR0000873	CRESTWOOD MOBILE HOME PARK	05005	AR,BAXTER	AR	GW	44	SE	FALSE	72654	P O BOX 2243		MT HOME	0.01	0.01
AR0000884	HOSANNA HEIGHTS WATER	05049	AR,FULTON	AR	GW	79	SE	FALSE	72554	PO BOX 797		MAMMOTH SPRING	0.01	0.01
AR0000886	E CASS WATER SUPPLY CORP	05091	AR,MILLER	AR	GW	143	SE	FALSE	75555	PO BOX 26		BIVINS	275	260
AR0000890	AUTUMN ACRES MHP	05005	AR,BAXTER	AR	GW	88	SE	FALSE	72635	4748 HWY 126 N		GASSVILLE	0.01	0.01
AR0000891	TALL OAKS MHP	05005	AR,BAXTER	AR	GW	37	SE	FALSE	72653-0000	2111 WEST RD LOT 1		MOUNTAIN HOME	0.01	0.01
AR0000895	TANKSLEY APARTMENTS	05015	AR,CARROLL	AR	GW	52	SE	FALSE	72616	613 HWY 62 E		BERRYVILLE	0.01	0.01
AR0000904	BEDFORD FALLS MHP	05015	AR,CARROLL	AR	GW	95	SE	FALSE	72616	101 RIDGE HAVEN DR		BERRYVILLE	0.01	0.01
AR0000919	CALHOUN COUNTY WATER ASSN	05013	AR,CALHOUN	AR	GW	1388	SE	FALSE	71744	1582 HWY 278 WEST		HAMPTON	0.01	0.01
AR0000951	MONTGOMERY CO REGIONAL PWA	05097	AR,MONTGOMERY	AR	SW	3071	SE	FALSE	71957	P O BOX 190		MOUNT IDA	0.01	0.01
AR0001042	BIG PONDWATER ASSOCIATION	05005	AR,BAXTER	AR	GW	33	SE	FALSE	72653	134 BIG POND CIRCLE		MOUNTAIN HOME	0.01	0.01
AR0001070	NEAPWA	05121	AR,RANDOLPH	AR	SW	25	SE	FALSE	72455	1835 HWY 361		POCAHONTAS	0.01
AR0001091	LEATHERWOOD VIEW ESTATES	05015	AR,CARROLL	AR	GW	40	SE	FALSE	72632	132 CR 2410		EUREKA SPRINGS	0.01	0.01
AR0001133	WARD MOBILE HOME PARK	05091	AR,MILLER	AR	GW	75	SE	FALSE	71854	2921 SATTERFIELD LH		TEXARKANA	0.01
AZ0401001	ALPINE DWID	04001	AZ,APACHE	AZ	GW	600	SW	FALSE	85920	ATTN: SHAWNA METZGER	PO BOX 595	ALPINE	0.01
AZ0401004	EAGAR TOWN OF	04001	AZ,APACHE	AZ	GW	4500	SW	FALSE	85925-1018		PO BOX 1300	EAGAR	1088.75	1172.5
AZ0401009	ARIZONA WINDSONG WATER COMPANY	04001	AZ,APACHE	AZ	GW	76	SW	FALSE	86512		PO BOX 261	SANDERS	570	500
AZ0401010	PINECREST WATER COMPANY	04001	AZ,APACHE	AZ	GW	73	SW	FALSE	85932-0091		PO BOX 91	NUTRIOSO	0.01
AZ0401012	ST JOHNS CITY OF	04001	AZ,APACHE	AZ	GW	4000	SW	FALSE	85936		PO BOX 455	SAINT JOHNS	210
AZ0401013	SPRINGERVILLE TOWN OF	04001	AZ,APACHE	AZ	GW	1972	SW	FALSE	85938	ATTN TIM RASMUSSEN	418 E MAIN ST	SPRINGERVILLE	550	600
AZ0401015	TIMBER KNOLL DWID	04001	AZ,APACHE	AZ	GW	100	SW	FALSE	85940		PO BOX 258	VERNON	60	60
AZ0401018	LIVCO WATER COMPANY	04001	AZ,APACHE	AZ	GW	840	SW	FALSE	85924		PO BOX 659	CONCHO	260
AZ0401019	VERNON DWID	04001	AZ,APACHE	AZ	GW	100	SW	FALSE	85925		PO BOX 136	EAGAR	60
AZ0401039	OJO BONITO ESTATES DWID	04001	AZ,APACHE	AZ	GW	53	SW	FALSE	85940-0073	ATTN: RAY WAGSTAFF	PO BOX 73	VERNON	45
AZ0401047	LORD AZ WATER 2 - WINCHESTER TRAILS	04001	AZ,APACHE	AZ	GW	426	SW	FALSE	85939		PO BOX 245	TAYLOR	210
AZ0401049	CEDAR GROVE WATER COMPANY	04001	AZ,APACHE	AZ	GW	1092	SW	FALSE	85902	PO BOX 2225		SHOW LOW	193.67	213.33
AZ0401053	TURNER RANCHES WATER	04001	AZ,APACHE	AZ	GW	346	SW	FALSE	85922		PO BOX 595	ALPINE	0.01
AZ0401054	VERNON VALLEY WATER SYSTEM	04001	AZ,APACHE	AZ	GW	51	SW	FALSE	85925		PO BOX 946	EAGAR	0.01
AZ0401372	SHOW LOW CROSSROADS HOA	04001	AZ,APACHE	AZ	GW	45	SW	FALSE	85940		PO BOX 201	VERNON	0.01
AZ0401373	LORD AZ WATER WILDERNESS	04001	AZ,APACHE	AZ	GW	441	SW	FALSE	85939		PO BOX 245	TAYLOR	190	190
AZ0402004	ARIZONA WATER CO - SIERRA VISTA	04003	AZ,COCHISE	AZ	GW	9735	SW	FALSE	85015-5351	ARIZONA WATER CO	3805 N BLACK CANYON HWY	PHOENIX	170
AZ0402005	BENSON, CITY OF WATER SYSTEM	04003	AZ,COCHISE	AZ	GW	6306	SW	FALSE	85602		120 W 6TH ST	BENSON	591.11
AZ0402006	BOWIE WID	04003	AZ,COCHISE	AZ	GW	650	SW	FALSE	85605		PO BOX 127	BOWIE	0.01	0.01
AZ0402007	BELLA VISTA WATER SOUTH	04003	AZ,COCHISE	AZ	GW	2415	SW	FALSE	85635		4055 CAMPUS DR	SIERRA VISTA	105	210
AZ0402009	CLOUD NINE WATER COMPANY	04003	AZ,COCHISE	AZ	GW	289	SW	FALSE	85754	ATTN: PAUL JUHL	PO BOX 85160	TUCSON	112.5	105
AZ0402010	BELLA VISTA CITY WATER SYSTEM	04003	AZ,COCHISE	AZ	GW	23100	SW	FALSE	85635		4055 CAMPUS DR	SIERRA VISTA	69.67	0.01
AZ0402011	SOUTHERN SUNRISE WC COCHISE HORSESHOE	04003	AZ,COCHISE	AZ	GW	2543	SW	FALSE	85635		4055 CAMPUS DR	SIERRA VISTA	0.01
AZ0402012	POMERENE DWID	04003	AZ,COCHISE	AZ	GW	1000	SW	FALSE	85627		PO BOX 265	POMERENE	1692.5	1990
AZ0402013	NORTHERN SUNRISE WC CORONADO	04003	AZ,COCHISE	AZ	GW	760	SW	FALSE	85635		4055 CAMPUS DR	SIERRA VISTA	550
AZ0402014	DOUGLAS CITY OF	04003	AZ,COCHISE	AZ	GW	13300	SW	FALSE	85607	425 E. 10TH ST		DOUGLAS	615.24	802.86
AZ0402015	DRAGOON WATER COMPANY	04003	AZ,COCHISE	AZ	GW	378	SW	FALSE	85754		PO BOX 85160	TUCSON	1037.5
AZ0402016	MCNEAL WATER COMPANY	04003	AZ,COCHISE	AZ	GW	120	SW	FALSE	85617		PO BOX 154	MCNEAL	1100
AZ0402017	ELFRIDA WID	04003	AZ,COCHISE	AZ	GW	805	SW	FALSE	85610-0356		PO BOX 356	ELFRIDA	1223.33	1300
AZ0402019	TOWN OF HUACHUCA CITY	04003	AZ,COCHISE	AZ	GW	1950	SW	FALSE	85616		311 ELGIN ST	HUACHUCA CITY	0.01
AZ0402023	SOUTHERN SUNRISE WC MIRACLE VALLEY	04003	AZ,COCHISE	AZ	GW	900	SW	FALSE	85635		4055 CAMPUS DR	SIERRA VISTA	103.34	155
AZ0402024	NACO WATER CO MAIN	04003	AZ,COCHISE	AZ	GW	771	SW	FALSE	85754	Attention: Paul Juhl	PO BOX 85160	TUCSON	85	170
AZ0402026	PALOMINAS WATER SEWER CO	04003	AZ,COCHISE	AZ	GW	25	SW	FALSE	85615		9947 S PALOMINAS RD	HEREFORD	170
AZ0402027	SAN SIMON DWID	04003	AZ,COCHISE	AZ	GW	300	SW	FALSE	85632	P.O. BOX 14827		SAN SIMON	4756.9	4427.78
AZ0402028	EAST SLOPE WATER COMPANY	04003	AZ,COCHISE	AZ	GW	2265	SW	FALSE	85754		PO BOX 85160	TUCSON	50
AZ0402033	TOMBSTONE CITY OF	04003	AZ,COCHISE	AZ	SW	1635	SW	FALSE	85638	Attn Elke Remeikis	PO BOX 339	TOMBSTONE	929.79	814.58
AZ0402035	CITY OF WILLCOX	04003	AZ,COCHISE	AZ	GW	3757	SW	FALSE	85629		14378 S CAMINO EL GALAN	SAHUARITA	1300
AZ0402036	SUNIZONA WATER COMPANY	04003	AZ,COCHISE	AZ	GW	280	SW	FALSE	85625-6035		5416 E HIGHWAY 181	PEARCE	1267.5	640
AZ0402038	WHETSTONE DWID	04003	AZ,COCHISE	AZ	GW	1000	SW	FALSE	85616	ATT. DALE PHELPS SR.	PO BOX 4287	HUACHUCA CITY	390
AZ0402039	ST DAVID DWID	04003	AZ,COCHISE	AZ	GW	2020	SW	FALSE	85630		PO BOX 172	SAINT DAVID	1291.67	1400
AZ0402040	COCHISE COLLEGE PARK WATER ASSOC	04003	AZ,COCHISE	AZ	GW	66	SW	FALSE	85607		1925 E VIA OCOTILLO	DOUGLAS	300	300
AZ0402041	LA COSTA WATER USERS ASSOC	04003	AZ,COCHISE	AZ	GW	60	SW	FALSE	85607	958 E CORDOVA STREET		DOUGLAS	220	220
AZ0402042	WILLOW LAKES PROPERTY OWNERS ASSOC	04003	AZ,COCHISE	AZ	GW	207	SW	FALSE	85602		PO BOX 1179	BENSON	375	340
AZ0402043	MONTE VISTA WATER COMPANY	04003	AZ,COCHISE	AZ	GW	150	SW	FALSE	85607		2130 E 12TH ST	DOUGLAS	926.67	890
AZ0402044	PUEBLO DEL SOL WATER COMPANY	04003	AZ,COCHISE	AZ	GW	12804	SW	FALSE	85635	4090 CANYON DE FLORES		SIERRA VISTA	0.01	0.01
AZ0402049	CLEAR SPRINGS UTILITY WELL 6	04003	AZ,COCHISE	AZ	GW	54	SW	FALSE	85754	ATTN: PAUL JUHL	PO BOX 85160	TUCSON	1400	1300
AZ0402052	MESCAL LAKES WATER SYSTEM	04003	AZ,COCHISE	AZ	GW	1479	SW	FALSE	85754	ATTN: PAUL JUHL	PO BOX 85160	TUCSON	870
AZ0402054	NORTHERN SUNRISE WC MUSTANG CRYSTAL	04003	AZ,COCHISE	AZ	GW	469	SW	FALSE	85635		4055 CAMPUS DR	SIERRA VISTA	810	800
AZ0402061	BISBEE DOUGLAS INTL AIRPORT	04003	AZ,COCHISE	AZ	GW	2300	SW	FALSE	85603	1415 W MELODY LN	BLDG C	BISBEE	300	300
AZ0402075	STRATMAN WATER COMPANY	04003	AZ,COCHISE	AZ	GW	152	SW	FALSE	85630		PO BOX 172	SAINT DAVID	2025	1900
AZ0402078	US ARMY FORT HUACHUCA	04003	AZ,COCHISE	AZ	GW	15603	SW	FALSE	85609		PO BOX 483	DRAGOON	830.83	1063.33
AZ0402100	SUNRISE MOBILE HOME PARK	04003	AZ,COCHISE	AZ	GW	58	SW	FALSE	85635-5857	STE E100	1700 S HIGHWAY 92	SIERRA VISTA	0.01
AZ0402101	SIERRA VISTA MH VILLAGE	04003	AZ,COCHISE	AZ	GW	400	SW	FALSE	85635	ATTN: DENNIS LUCERO	733 S DEER CREEK LN	SIERRA VISTA	45	90
AZ0402104	WHETSTONE VILLAGE MHP	04003	AZ,COCHISE	AZ	GW	50	SW	FALSE	85616		2800 N CALLE TERCERO	HUACHUCA CITY	600	580
AZ0402105	ASHLEY ROSE MHP	04003	AZ,COCHISE	AZ	GW	30	SW	FALSE	85258		8649 E SAN JACINTO DR	SCOTTDALE	525	450
AZ0402110	WINCHESTER WATER COMPANY	04003	AZ,COCHISE	AZ	GW	480	SW	FALSE	85301		5625 W FRIER DR	GLENDALE	520
AZ0402112	NACO WATER CO BISBEE	04003	AZ,COCHISE	AZ	GW	201	SW	FALSE	85754	ATTN: PAUL JUHL	PO BOX 85160	TUCSON	0.01
AZ0402120	SULGER WATER COMPANY 2	04003	AZ,COCHISE	AZ	GW	50	SW	FALSE	85616		918 E. RONALD REGAN PKWY	HUACHUCA CITY	507.5	455
AZ0402122	EMPIRITA WATER COMPANY	04003	AZ,COCHISE	AZ	GW	65	SW	FALSE	85718	STE 100	2850 E SKYLINE	TUCSON	1350	1400
AZ0402327	KOKOPELLI SPRINGS RESORT	04003	AZ,COCHISE	AZ	GW	85	SW	FALSE	85630	STE 2	217 S LEE	ST DAVID	2700
AZ0402353	DESERT WINDS MOBILE PARK	04003	AZ,COCHISE	AZ	GW	34	SW	FALSE	85635		1900 PICCADILLY DR	SIERRA VISTA	140
AZ0402360	TWIN BUTTES TRAILER PARK	04003	AZ,COCHISE	AZ	GW	58	SW	FALSE	85607		4027 N TWIN BUTTES CT	DOUGLAS	830	830
AZ0402401	NTM AVIATION	04003	AZ,COCHISE	AZ	GW	47	SW	FALSE	85617	ATT DANIEL GUIMOND	3870 VOLUNTEER ST	MCNEAL	670	1100
AZ0403002	ARIZONA WATER CO - PINEWOOD	04005	AZ,COCONINO	AZ	GW	6104	SW	FALSE	85015-5351	ATT DERON ALLEN	3805 N BLACK CANYON HWY	PHOENIX	25	0.01
AZ0403003	ARIZONA WATER CO - SEDONA	04005	AZ,COCONINO	AZ	GW	12191	SW	FALSE	85015-5351	ATT DERON ALLEN	3805 N BLACK CANYON HWY	PHOENIX	109.89	40.91
AZ0403004	OAK CREEK UTILITY CORP	04005	AZ,COCONINO	AZ	GW	62	SW	FALSE	86339		PO BOX 963	SEDONA	60
AZ0403005	DONEY PARK WATER	04005	AZ,COCONINO	AZ	GW	8373	SW	FALSE	86004-6204	ATT MARC TWIDWELL	5290 E NORTHGATE LOOP	FLAGSTAFF	84.88	48.75
AZ0403006	CAMERON TRADING POST	04005	AZ,COCONINO	AZ	GW	900	SW	FALSE	85226-4981	ATT. JOSH ATKINSON	3911 W. SARAGOSA ST	CHANDLER,	755
AZ0403008	FLAGSTAFF CITY OF	04005	AZ,COCONINO	AZ	SW	65558	SW	FALSE	86001	ATTN BRADLEY M HILL	211 W ASPEN	FLAGSTAFF	99.77	76.39
AZ0403009	FREDONIA TOWN OF	04005	AZ,COCONINO	AZ	SW	1388	SW	FALSE	86022		PO BOX 217	FREDONIA	80	90
AZ0403011	HECKETHORN WATER COMPANY	04005	AZ,COCONINO	AZ	GW	90	SW	FALSE	86005		4400 E BUTTON LN	FLAGSTAFF	1650	0.01
AZ0403015	MOUNTAIN DELL WATER INC	04005	AZ,COCONINO	AZ	GW	500	SW	FALSE	86001		1500 W PALMER AVE	FLAGSTAFF	0.01
AZ0403017	PAGE CITY OF	04005	AZ,COCONINO	AZ	SW	8896	SW	FALSE	86040	PO Box 1955		PAGE	315	340
AZ0403018	PONDEROSA UTILITY CORP	04005	AZ,COCONINO	AZ	GW	1400	SW	FALSE	86005		949 OSAGE	FLAGSTAFF	25	50
AZ0403021	WEST VILLAGE WATER COMPANY	04005	AZ,COCONINO	AZ	GW	220	SW	FALSE	86001	809 W. RIORDAN RANCH RD.	STE 100 BOX 166	FLAGSTAFF	25	50
AZ0403024	TALL PINES ESTATES WATER	04005	AZ,COCONINO	AZ	GW	146	SW	FALSE	86038		HC 31 BOX 25	MORMOM LAKE	47.5	95
AZ0403026	WILLIAMS CITY OF	04005	AZ,COCONINO	AZ	SW	2933	SW	FALSE	86046	ATTN SKYLOR MILLER	113 SOUTH FIRST ST	WILLIAMS	40	80
AZ0403032	FOREST LAKES WATER IMPROVEMENT DISTRICT	04005	AZ,COCONINO	AZ	GW	962	SW	FALSE	85931		PO BOX 1776	FOREST LAKES	0.01	0.01
AZ0403037	GREENEHAVEN WATER COMPANY	04005	AZ,COCONINO	AZ	GW	550	SW	FALSE	86040		PO BOX 5122	PAGE	0.01
AZ0403063	STARLIGHT WATER COMPANY	04005	AZ,COCONINO	AZ	GW	1962	SW	FALSE	86024		HC31 BOX 886	HAPPY JACK	9.37	18.74
AZ0403067	LAKE MARY COUNTRY STORE	04005	AZ,COCONINO	AZ	GW	124	SW	FALSE	86005	8510 Lake Mary Road Lot 82		FLAGSTAFF	0.01
AZ0403073	FOREST HIGHLANDS WATER COMPANY	04005	AZ,COCONINO	AZ	GW	1249	SW	FALSE	86005		2425 WILLIAM PALMER	FLAGSTAFF	67.75	77.5
AZ0403081	LIVING SPRINGS MHP - RAINBOW TROUT FARM	04005	AZ,COCONINO	AZ	GW	100	SW	FALSE	86336	3500 N. STATE ROUTE 89A		SEDONA	50
AZ0403084	VALLE AIRPORT GRAND CANYON	04005	AZ,COCONINO	AZ	GW	375	SW	FALSE	86023		PO BOX 3246	GRAND CANYON	480
AZ0403088	FLAGSTAFF RANCH WATER COMPANY	04005	AZ,COCONINO	AZ	GW	1175	SW	FALSE	86038		PO BOX 38012	MORMON LAKE	20	40
AZ0403300	UTILITY SOURCE LLC	04005	AZ,COCONINO	AZ	GW	990	SW	FALSE	85142		20525 E CHANDLER HEIGHTS RD	QUEEN CREEK	40	0.01
AZ0403312	HYDRO RESOURCES-TUSAYAN	04005	AZ,COCONINO	AZ	GW	4310	SW	FALSE	86023		PO BOX 100	GRAND CANYON	0.01
AZ0403362	HIDDEN HOLLOW MHC	04005	AZ,COCONINO	AZ	GW	400	SW	FALSE	92648	ATTN TURK J. AUSTIN	101 MAIN ST, STE 280	HUNTINGTON BEACH	50
AZ0403702	GRAND CANYON NATIONAL PARK	04005	AZ,COCONINO	AZ	GW	15368	SW	FALSE	86023		PO BOX 129	GRAND CANYON	60
AZ0404002	ARIZONA WATER CO - MIAMI CLAYPOOL	04007	AZ,GILA	AZ	GW	8514	SW	FALSE	85015-5351	ARIZONA WATER CO	3805 N BLACK CANYON HWY	PHOENIX	432.5
AZ0404004	BEAVER VALLEY WATER COMPANY	04007	AZ,GILA	AZ	SW	200	SW	FALSE	85541		211 W SADDLE LN	PAYSON	60	110
AZ0404005	CHRISTOPHER CREEK HAVEN	04007	AZ,GILA	AZ	GW	175	SW	FALSE	85541		173 S BLACKFOOT RD	PAYSON	180	180
AZ0404008	GLOBE CITY OF	04007	AZ,GILA	AZ	GW	10417	SW	FALSE	85501-2514		150 N PINE ST	GLOBE	467.5	235
AZ0404015	PAYSON WATER - MEADS RANCH	04007	AZ,GILA	AZ	GW	207	SW	FALSE	80230	STE 229	7581 EAST ACADEMY BLVD	DENVER	70
AZ0404016	PINE WATER ASSOCIATION DWID	04007	AZ,GILA	AZ	SW	400	SW	FALSE	85544		PO BOX 563	PINE	0.01	0.01
AZ0404018	SPORTSMAN HAVEN	04007	AZ,GILA	AZ	GW	113	SW	FALSE	85545		PO BOX 695	ROOSEVELT	0.01
AZ0404022	TONTO BASIN WATER - LR GARDENS EAST	04007	AZ,GILA	AZ	GW	144	SW	FALSE	80230	STE 229	7581 EAST ACADEMY BLVD	DENVER	0.01
AZ0404023	TONTO VILLAGE WATER COMPANY	04007	AZ,GILA	AZ	GW	300	SW	FALSE	85541		173 S BLACKFOOT RD	PAYSON	197.5	300
AZ0404026	PAYSON WATER - EAST VERDE ESTATES	04007	AZ,GILA	AZ	GW	423	SW	FALSE	80230	STE 229	7581 EAST ACADEMY BLVD	DENVER	125	250
AZ0404027	PAYSON WATER - FLOWING SPRINGS	04007	AZ,GILA	AZ	GW	87	SW	FALSE	80230	STE 229	7581 EAST ACADEMY BLVD	DENVER	0.01
AZ0404028	PAYSON WATER - GERONIMO ESTATES	04007	AZ,GILA	AZ	GW	252	SW	FALSE	80230	STE 229	7581 EAST ACADEMY BLVD	DENVER	0.01
AZ0404030	PAYSON WATER - MESA DE CABALLO	04007	AZ,GILA	AZ	GW	1215	SW	FALSE	80230	STE 229	7581 EAST ACADEMY BLVD	DENVER	0.01
AZ0404032	PAYSON TOWN OF	04007	AZ,GILA	AZ	GW	20158	SW	FALSE	85541		106 N MOGOLLON TR	PAYSON	652.65	616.33
AZ0404034	PINE STRAWBERRY DWID	04007	AZ,GILA	AZ	GW	8000	SW	FALSE	85544	ATTN: CATO ESQUIVEL	PO BOX 134	PINE	65.84
AZ0404036	TONTO BASIN WATER ROOSEVELT LAKE ESTATES	04007	AZ,GILA	AZ	GW	591	SW	FALSE	80230	STE 229	7581 EAST ACADEMY BLVD	DENVER	0.01
AZ0404037	TOWN OF STAR VALLEY WATER DEPARTMENT	04007	AZ,GILA	AZ	GW	1107	SW	FALSE	85541		605 W ARABIAN WAY	PAYSON	527.5	680
AZ0404039	PAYSON WATER - WHISPERING PINES	04007	AZ,GILA	AZ	GW	453	SW	FALSE	80230	STE 229	7581 EAST ACADEMY BLVD	DENVER	0.01
AZ0404047	TONTO BASIN WATER - LR GARDENS WEST	04007	AZ,GILA	AZ	GW	1089	SW	FALSE	80230	STE 229	7581 EAST ACADEMY BLVD	DENVER	200	400
AZ0404049	TONTO BASIN WATER - NORTH BAY ESTATES	04007	AZ,GILA	AZ	GW	168	SW	FALSE	80230	STE 229	7581 EAST ACADEMY BLVD	DENVER	560
AZ0404064	PAYSON WATER - DEER CREEK	04007	AZ,GILA	AZ	GW	372	SW	FALSE	80230	STE 229	7581 EAST ACADEMY BLVD	DENVER	381.67	660
AZ0404066	STAR VALE MHP	04007	AZ,GILA	AZ	GW	131	SW	FALSE	85541-3978	16 N STAR VALE DR	OFFICE	STAR VALLEY	525
AZ0404073	STAR VALLEY MOTEL AND MOBILE HOME PARK	04007	AZ,GILA	AZ	GW	90	SW	FALSE	85541		1900 E HIGHWAY 260	PAYSON	482.5	530
AZ0404083	ARROYO WATER COMPANY	04007	AZ,GILA	AZ	GW	150	SW	FALSE	85541		211 W SADDLE LN	PAYSON	335	350
AZ0404141	PONDEROSA GLEN MHP	04007	AZ,GILA	AZ	GW	190	SW	FALSE	85541-5800		1900 E AZ HIGHWAY 260	STAR VALLEY	525	620
AZ0404300	APACHE TRAIL MHP	04007	AZ,GILA	AZ	GW	130	SW	FALSE	85501		122 QUAIL RIDGE RD	GLOBE	395
AZ0404314	PUEBLO HEIGHTS MHP	04007	AZ,GILA	AZ	GW	100	SW	FALSE	85502		PO BOX 2257	GLOBE	135	270
AZ0404318	TWIN LAKES MOBILE HOME PARK	04007	AZ,GILA	AZ	GW	75	SW	FALSE	85541		269 S CONIFER DR	PAYSON	765	830
AZ0404324	LAMPLIGHTER RV RESORT	04007	AZ,GILA	AZ	GW	351	SW	FALSE	85541	3933 E. Highway 260 Office 500		STAR VALLEY	550
AZ0404332	AUGUST HILLS MHP	04007	AZ,GILA	AZ	GW	41	SW	FALSE	85308-9637		7172 W BLACKHAWK DR	GLENDALE	0.01
AZ0404341	QUAIL RUN WATER SYSTEM	04007	AZ,GILA	AZ	GW	200	SW	FALSE	85545		PO BOX 709	ROOSEVELT	965	955
AZ0404346	PAYSON WATER - GISELA	04007	AZ,GILA	AZ	GW	480	SW	FALSE	80230	STE 229	7581 EAST ACADEMY BLVD	DENVER	625	610
AZ0404356	H A V PROPERTIES, LLC	04007	AZ,GILA	AZ	GW	35	SW	FALSE	85500		1315 S UPPER PINAL CREEK RD	GLOBE	140
AZ0405001	GRAHAM COUNTY UTILITIES-FORT THOMAS	04009	AZ,GRAHAM	AZ	GW	280	SW	FALSE	85543	ATTN WES REIDHEAD	9 WEST CENTER ST	PIMA	0.01
AZ0405002	GRAHAM COUNTY UTILITIES - PIMA	04009	AZ,GRAHAM	AZ	GW	2745	SW	FALSE	85543	ATTN WES REIDHEAD	9 WEST CENTER ST	PIMA	1355	1110
AZ0405005	SAFFORD CITY OF	04009	AZ,GRAHAM	AZ	GW	18900	SW	FALSE	85546		405 W DISCOVERY PARK BLVD	SAFFORD	2072.51	1720
AZ0405007	ASH CREEK WATER COMPANY	04009	AZ,GRAHAM	AZ	GW	344	SW	FALSE	85080		PO BOX 86205	PHOENIX	1850	1800
AZ0405303	ADOC ASPC FORT GRANT	04009	AZ,GRAHAM	AZ	GW	800	SW	FALSE	85546-7526		896 S COOK RD	SAFFORD	107.5	0.01
AZ0405306	USDJ FBP FED CORR INST SAFFORD	04009	AZ,GRAHAM	AZ	GW	1210	SW	FALSE	85548	PO BOX 820		SAFFORD	2435	1950
AZ0406001	DUNCAN TOWN OF	04011	AZ,GREENLEE	AZ	GW	348	SW	FALSE	85534	ATT JOHN BASTEEN	506 SE OLD WEST HWY	DUNCAN	2375	2450
AZ0406002	MORENCI WATER ELEC CO CLIFTON	04011	AZ,GREENLEE	AZ	GW	1683	SW	FALSE	85540		PO BOX 68	MORENCI	620
AZ0406003	MORENCI WATER ELEC CO MAIN	04011	AZ,GREENLEE	AZ	SW	3783	SW	FALSE	85540		PO BOX 68	MORENCI	572.5	715
AZ0406005	LOMA LINDA WATER COMPANY	04011	AZ,GREENLEE	AZ	GW	362	SW	FALSE	85080		PO BOX 86205	PHOENIX	350	350
AZ0406009	HUNTER WATER - TOWN OF DUNCAN	04011	AZ,GREENLEE	AZ	GW	111	SW	FALSE	85534		506 SE OLD WEST HWY	DUNCAN	572.5	665
AZ0407001	ADAMAN MUTUAL WATER COMPANY	04013	AZ,MARICOPA	AZ	GW	640	SW	FALSE	85340		16251 W GLENDALE AVE	LITCHFIELD PARK	1130	1300
AZ0407003	AGUILA WATER SERVICE	04013	AZ,MARICOPA	AZ	GW	964	SW	FALSE	85372-1086		PO BOX 1086	SUN CITY	1800
AZ0407007	BEARDSLEY WATER COMPANY 1	04013	AZ,MARICOPA	AZ	GW	461	SW	FALSE	85067	ATTN BOYD E WEED	PO BOX 34237	PHOENIX	610	610
AZ0407008	BERNEIL WATER COMPANY	04013	AZ,MARICOPA	AZ	GW	1115	SW	FALSE	85280	ATTN NEIL FOLKMAN	PO BOX 219	TEMPE	170	340
AZ0407012	CABALLEROS WATER COMPANY	04013	AZ,MARICOPA	AZ	GW	100	SW	FALSE	85390		1551 S VULTURE MINE RD	WICKENBURG	740	740
AZ0407015	CAREFREE WATER COMPANY	04013	AZ,MARICOPA	AZ	GW	2800	SW	FALSE	85377	ATTN: GREG CROSSMAN	PO BOX 702	CAREFREE	940	910
AZ0407016	CAVE CREEK WATER COMPANY	04013	AZ,MARICOPA	AZ	SW	4939	SW	FALSE	85331		37622 N. CAVE CREEK RD	CAVE CREEK	292	331.67
AZ0407017	EPCOR WATER - CHAPARRAL CITY	04013	AZ,MARICOPA	AZ	SW	26026	SW	FALSE	85363		11201 WEST ALABAMA AVE	YOUNGTOWN	412	0.01
AZ0407019	CLEARWATER UTILITY COMPANY INC	04013	AZ,MARICOPA	AZ	GW	2087	SW	FALSE	85326		20441 W CHEYENNE RD	BUCKEYE	1960.98	2008.08
AZ0407021	COUNTRY CLUB ACRES WATER INC	04013	AZ,MARICOPA	AZ	GW	321	SW	FALSE	85358		PO BOX 770	WICKENBURG	550
AZ0407025	PHOENIX CITY OF	04013	AZ,MARICOPA	AZ	SW	1533582	SW	FALSE	85009	2474 SOUTH 22ND AVE	BUILDING 31	PHOENIX	528.99	542.44
AZ0407026	DESERT HILLS WATER	04013	AZ,MARICOPA	AZ	GW	4000	SW	FALSE	85331		37622 N. CAVE CREEK RD	CAVE CREEK	317.5	360
AZ0407030	DIXIE WATER COMPANY	04013	AZ,MARICOPA	AZ	GW	123	SW	FALSE	85138		21410 N 19TH AVE STE 201	PHOENIX	1550	1600
AZ0407032	EAGLETAIL WATER COMPANY	04013	AZ,MARICOPA	AZ	GW	130	SW	FALSE	85138		21410 N 19TH AVE STE 201	PHOENIX	2800	2766.67
AZ0407033	QUEEN CREEK TOWN OF	04013	AZ,MARICOPA	AZ	GW	32837	SW	FALSE	85142	ATTN: Brian Quill	22358 S ELLSWORTH RD	QUEEN CREEK	352.5	345
AZ0407037	WATER UTILITY OF GREATER TONOPAH GARDEN	04013	AZ,MARICOPA	AZ	GW	48	SW	FALSE	85138		21410 N 19TH AVE STE 201	PHOENIX	2320	2280
AZ0407039	GRANDVIEW WATER COMPANY	04013	AZ,MARICOPA	AZ	GW	50	SW	FALSE	85326		19301 W FOX RD	BUCKEYE	2070	1950
AZ0407045	WICKENBURG TOWN OF	04013	AZ,MARICOPA	AZ	GW	6200	SW	FALSE	85390	ATTN: MATT EGAN	155 N TEGNER ST STE A	WICKENBURG	435	330
AZ0407046	LIBERTY WATER LPSCO	04013	AZ,MARICOPA	AZ	GW	34000	SW	FALSE	85323	STE D 101	12725 W INDIAN SCHOOL RD	AVONDALE	1006.83	731.67
AZ0407051	CITY OF PEORIA NEW RIVER WATER SYSTEM	04013	AZ,MARICOPA	AZ	GW	11475	SW	FALSE	85345		8401 W MONROE ST	PEORIA	257	297.5
AZ0407052	SABROSA WATER CO NEW RIVER	04013	AZ,MARICOPA	AZ	GW	83	SW	FALSE	86304		PO BOX 12742	PRESCOTT	545.56	630
AZ0407056	EPCOR WATER - PARADISE VALLEY/SCOTTSDALE	04013	AZ,MARICOPA	AZ	GW	11600	SW	FALSE	85363		11201 WEST ALABAMA AVE	YOUNGTOWN	388.89	370.83
AZ0407062	CITY OF AVONDALE - RIGBY	04013	AZ,MARICOPA	AZ	GW	768	SW	FALSE	85323	ATTN BARBARA CHAPPELL	399 E LOWER BUCKEYE RD	AVONDALE	430	430
AZ0407064	CHAPARRAL WATER COMPANY	04013	AZ,MARICOPA	AZ	GW	332	SW	FALSE	85754	ATTN: PAUL JUHL	PO BOX 85160	TUCSON	582.78	585
AZ0407065	ROSE VALLEY WATER COMPANY	04013	AZ,MARICOPA	AZ	GW	6250	SW	FALSE	85622		PO BOX 1444	GREEN VALLEY	0.01
AZ0407067	WEST END WATER COMPANY - WITTMAN	04013	AZ,MARICOPA	AZ	GW	675	SW	FALSE	85383		9098 W PINNACLE PEAK RD	PEORIA	600	530
AZ0407069	GILA BEND TOWN OF	04013	AZ,MARICOPA	AZ	GW	2922	SW	FALSE	85337	ATTN: Katherine Valenzuela	PO BOX A	GILA BEND	1002.5	955
AZ0407070	SUNRISE WATER COMPANY	04013	AZ,MARICOPA	AZ	GW	4200	SW	FALSE	85383		9098 W PINNACLE PEAK RD	PEORIA	65	130
AZ0407071	WATER UTIL OF GREATER TONOPAH SUNSHINE	04013	AZ,MARICOPA	AZ	GW	435	SW	FALSE	85138		21410 N 19TH AVE STE 201	PHOENIX	1850	1700
AZ0407073	TIERRA BUENA WATER COMPANY	04013	AZ,MARICOPA	AZ	GW	310	SW	FALSE	85307		6808 N DYSART RD #112	LITCHFIELD PARK	1100	1000
AZ0407078	CITY OF BUCKEYE - VALENCIA TOWN DIVISION	04013	AZ,MARICOPA	AZ	GW	15309	SW	FALSE	85326	ATT EDDIE SOLIS	21749 W. YUMA ROAD, SUITE 107	BUCKEYE	1939.33	1787.78
AZ0407079	VALLEY UTILITIES WATER COMPANY GLENDALE	04013	AZ,MARICOPA	AZ	GW	4780	SW	FALSE	85307		6808 N DYSART RD #112	LITCHFIELD PARK	947.08	896.67
AZ0407082	ROSEVIEW WATER COMPANY	04013	AZ,MARICOPA	AZ	GW	57	SW	FALSE	85138		21410 N 19TH AVE STE 201	PHOENIX	3325	3400
AZ0407086	MOBILE GARDENS DWID	04013	AZ,MARICOPA	AZ	GW	350	SW	FALSE	85361		33520 HAPPY LN	WITTMAN	580
AZ0407088	AVONDALE CITY OF	04013	AZ,MARICOPA	AZ	GW	60000	SW	FALSE	85333		399 E LOWER BUCKEYE RD	AVONDALE	357.44	354.79
AZ0407089	BUCKEYE CITY OF	04013	AZ,MARICOPA	AZ	GW	4074	SW	FALSE	85326	ATT EDDIE SOLIS	21749 W. YUMA ROAD, SUITE 107	BUCKEYE	1061.67	890
AZ0407090	CHANDLER CITY OF	04013	AZ,MARICOPA	AZ	SW	300000	SW	FALSE	85244-4008		PO BOX 4008	CHANDLER	414.4	307.53
AZ0407091	EL MIRAGE CITY OF	04013	AZ,MARICOPA	AZ	GW	36905	SW	FALSE	85355		10355 N 121st Avenue	EL MIRAGE	539.38	560
AZ0407092	GILBERT, TOWN OF	04013	AZ,MARICOPA	AZ	SW	210000	SW	FALSE	85234	ATTN REBECCA HAMEL	2865 E GUADALUPE RD	GILBERT	517.82	476.43
AZ0407093	GLENDALE CITY OF	04013	AZ,MARICOPA	AZ	SW	180051	SW	FALSE	85083	28101 N. 63rd Ave.		PHOENIX	383.2	416.74
AZ0407094	GOODYEAR WATER DEPARTMENT	04013	AZ,MARICOPA	AZ	GW	34000	SW	FALSE	85338		PO BOX 5100	GOODYEAR	316.88	292.5
AZ0407095	MESA CITY OF	04013	AZ,MARICOPA	AZ	SW	466000	SW	FALSE	85211-1466		PO BOX 1466	MESA	463.53	347.38
AZ0407096	PEORIA CITY OF	04013	AZ,MARICOPA	AZ	SW	124500	SW	FALSE	85345		8401 W MONROE ST	PEORIA	265.4	267.28
AZ0407098	SCOTTSDALE CITY OF	04013	AZ,MARICOPA	AZ	SW	230000	SW	FALSE	85257		PO BOX 85255	SCOTTSDALE	371.95	362.22
AZ0407099	EPCOR WATER - SUN CITY	04013	AZ,MARICOPA	AZ	GW	38016	SW	FALSE	85363		11201 WEST ALABAMA AVE	YOUNGTOWN	287.3	288.89
AZ0407100	TEMPE CITY OF	04013	AZ,MARICOPA	AZ	SW	165000	SW	FALSE	85280	ATTN Tara Ford	Mail Stop 38-1 PO BOX 5002	TEMPE	293.23	283.35
AZ0407111	MORRISTOWN WATER COMPANY	04013	AZ,MARICOPA	AZ	GW	117	SW	FALSE	85342	ATTN: CAROL THREWITT	PO BOX 156	MORRISTOWN	1100
AZ0407112	BROOKE WATER LLC - CIRCLE CITY WC	04013	AZ,MARICOPA	AZ	GW	534	SW	FALSE	93380		PO BOX 82218	BAKERSFIELD	915
AZ0407114	VWC BUCKEYE DIV BULFER PRIMROSE	04013	AZ,MARICOPA	AZ	GW	276	SW	FALSE	85326	ATT EDDIE SOLIS	21749 W. YUMA ROAD, SUITE 107	BUCKEYE	1200
AZ0407120	PIMA UTILITIES	04013	AZ,MARICOPA	AZ	GW	20000	SW	FALSE	85248	ATTN ED ROBSON	9532 E RIGGS RD	SUN LAKES	700	753.33
AZ0407121	RIO VERDE UTILITIES	04013	AZ,MARICOPA	AZ	GW	3024	SW	FALSE	85331		4058 E CHAPAROSA WAY	CAVE CREEK	1600	1600
AZ0407128	ARIZONA WATER CO - WHITE TANKS	04013	AZ,MARICOPA	AZ	GW	6205	SW	FALSE	85015-5351	ATT DERON ALLEN	3805 N BLACK CANYON HWY	PHOENIX	1905	1625
AZ0407129	VWC BUCKEYE DIVISION SWEETWATER 2	04013	AZ,MARICOPA	AZ	GW	244	SW	FALSE	85326	ATT EDDIE SOLIS	21749 W. YUMA ROAD, SUITE 107	BUCKEYE	495	420
AZ0407150	EPCOR WATER - SUN CITY WEST	04013	AZ,MARICOPA	AZ	GW	25362	SW	FALSE	85363		11201 WEST ALABAMA AVE	YOUNGTOWN	1200	1250
AZ0407154	CITY OF BUCKEYE SONORA - SUNDANCE	04013	AZ,MARICOPA	AZ	GW	15783	SW	FALSE	85326	ATT EDDIE SOLIS	21749 W. YUMA ROAD, SUITE 107	BUCKEYE	1762.5	1900
AZ0407167	WEST END WATER COMPANY - WHEAT	04013	AZ,MARICOPA	AZ	GW	50	SW	FALSE	85383		9098 W PINNACLE PEAK RD	PEORIA	690
AZ0407169	SAGUARO VIEW MGMT COMPANY	04013	AZ,MARICOPA	AZ	GW	540	SW	FALSE	85373	C/O COLBY MANAGEMENT	17220 N BOSWELL BLVD STE 140	SUN CITY	956.67	1200
AZ0407179	WATER UTILITY OF NORTHERN SCOTTSDALE	04013	AZ,MARICOPA	AZ	GW	225	SW	FALSE	85138		21410 N 19TH AVE STE 201	PHOENIX	1500	1300
AZ0407195	VWC BUCKEYE DIVISION SUN VALLEY	04013	AZ,MARICOPA	AZ	GW	1254	SW	FALSE	85326	ATT EDDIE SOLIS	21749 W. YUMA ROAD, SUITE 107	BUCKEYE	1200
AZ0407280	67 AVE PROPERTY OWNERS ASSOCIATION	04013	AZ,MARICOPA	AZ	GW	28	SW	FALSE	85043	ATT CAROL WESTFALL	3631 S 69TH AVE	PHOENIX	0.01	0.01
AZ0407286	ALMA RANCHETTES	04013	AZ,MARICOPA	AZ	GW	100	SW	FALSE	85286	ATTN: DEBBIE CANNON	798 W KINGBIRD	CHANDLER	130	260
AZ0407296	GERMANN WATER	04013	AZ,MARICOPA	AZ	GW	35	SW	FALSE	85286	1984 S TUMBLEWEED LN		CHANDLER	625	550
AZ0407305	USAF LUKE AIR FORCE BASE	04013	AZ,MARICOPA	AZ	GW	7775	SW	FALSE	85309		7219 N LITCHFIELD RD BLDG 810	LUKE AFB	1563.75	1680
AZ0407307	ADJC ADOBE MOUNTAIN SCHOOL	04013	AZ,MARICOPA	AZ	GW	380	SW	FALSE	85027	Adobe Mountain School Maintenance Dept.	2800 West Pinnacle Peak	PHOENIX	910	880
AZ0407343	COUNTRY HOME MHP	04013	AZ,MARICOPA	AZ	GW	300	SW	FALSE	85301		6500 W GLENDALE AVE	GLENDALE	510
AZ0407366	HACIENDA DEL SOL MHP	04013	AZ,MARICOPA	AZ	GW	300	SW	FALSE	90212	9454 Wilshire Blvd PH		BEVERLY HILLS	516.67	370
AZ0407371	STONEHEDGE ESTATES	04013	AZ,MARICOPA	AZ	GW	161	SW	FALSE	85261		PO BOX 4219	SCOTTSDALE	670
AZ0407379	SNOWBIRDS MHP	04013	AZ,MARICOPA	AZ	GW	100	SW	FALSE	85390		39382 NW GRAND AVE	WICKENBURG	1650
AZ0407392	BUCKEYE ACRES MHP	04013	AZ,MARICOPA	AZ	GW	71	SW	FALSE	85018	3219 E CAMELBACK RD #791		PHOENIX	1840	1950
AZ0407409	CHANDLER HEIGHTS CITRUS IRRIGATION DIST	04013	AZ,MARICOPA	AZ	GW	3020	SW	FALSE	85142	26651 S Valencia Ave		QUEEN CREEK	445	430
AZ0407411	PALOMA RANCH	04013	AZ,MARICOPA	AZ	GW	112	SW	FALSE	85337	ATTN JOHN UTZ	38401 W I-8, PO BOX 175	GILA BEND	3158.91	2098.05
AZ0407482	RANCHO WELLS INC	04013	AZ,MARICOPA	AZ	GW	38	SW	FALSE	85387-9550		22101 W PINNACLE PEAK RD	SURPRISE	640	630
AZ0407484	OLIVE AVENUE HOA	04013	AZ,MARICOPA	AZ	GW	25	SW	FALSE	85340		PO BOX 1438	LITCHFIELD PARK	740	700
AZ0407492	GREENFIELD RANCHETTES	04013	AZ,MARICOPA	AZ	GW	53	SW	FALSE	85298	CO GREENFIELD RANCHETTES	15707 E LONESOME LN	GILBERT	510	510
AZ0407493	G LAZY B MOBILE HOME PARK	04013	AZ,MARICOPA	AZ	GW	25	SW	FALSE	85358		PO BOX 821	WICKENBURG	555	540
AZ0407500	SURPRISE CITY OF - MOUNTAIN VISTA	04013	AZ,MARICOPA	AZ	GW	27116	SW	FALSE	85374		16000 CIVIC CENTER PLAZA	SURPRISE	1015.62	1028.75
AZ0407504	EPCOR WATER - ANTHEM	04013	AZ,MARICOPA	AZ	SW	29902	SW	FALSE	85363		11201 WEST ALABAMA AVE	YOUNGTOWN	339.33	315.56
AZ0407516	JOMAX WELL	04013	AZ,MARICOPA	AZ	GW	25	SW	FALSE	85387		26205 N 157TH AVE	SURPRISE	1300	1300
AZ0407517	PATTON PLACE ESTATES	04013	AZ,MARICOPA	AZ	GW	534	SW	FALSE	85067		PO BOX 34237	PHOENIX	96.67	193.34
AZ0407520	VISTANCIA PUBLIC WATER SYSTEM	04013	AZ,MARICOPA	AZ	GW	10263	SW	FALSE	85345		8401 W MONROE ST	PEORIA	255.48	259.44
AZ0407523	DESERT OASIS	04013	AZ,MARICOPA	AZ	GW	2652	SW	FALSE	85374		16000 CIVIC CENTER PLAZA	SURPRISE	730	725
AZ0407524	TWO TANKS COMMUNITY WELL	04013	AZ,MARICOPA	AZ	GW	27	SW	FALSE	85387		15816 W REMUDA DR	SURPRISE	1300	1300
AZ0407526	CITY OF BUCKEYE TARTESSO WATER SYSTEM	04013	AZ,MARICOPA	AZ	GW	2868	SW	FALSE	85326	ATT EDDIE SOLIS	21749 W. YUMA ROAD, SUITE 107	BUCKEYE	3025	2500
AZ0407528	PEAK VIEW RANCH	04013	AZ,MARICOPA	AZ	GW	282	SW	FALSE	85217		PO BOX 1020	APACHE JUNCTION	493.33	510
AZ0407531	EPCOR WATER - NORTH EAST AGUA FRIA	04013	AZ,MARICOPA	AZ	GW	8000	SW	FALSE	85363		11201 WEST ALABAMA AVE	YOUNGTOWN	120	240
AZ0407532	EPCOR WATER - TIERRA DEL RIO	04013	AZ,MARICOPA	AZ	GW	900	SW	FALSE	85363		11201 WEST ALABAMA AVE	YOUNGTOWN	300	300
AZ0407555	ASPC LEWIS COMPLEX WATER SYSTEM	04013	AZ,MARICOPA	AZ	GW	4300	SW	FALSE	85326		26700 S HWY 85	BUCKEYE	2745
AZ0407602	FOOTHILLS PARK RANCH	04013	AZ,MARICOPA	AZ	GW	82	SW	FALSE	85021		802 W EL CAMINITO DR	PHOENIX	690
AZ0407618	WUGT B D BUCKEYE RANCH	04013	AZ,MARICOPA	AZ	GW	285	SW	FALSE	85138		21410 N 19TH AVE STE 201	PHOENIX	2843.33	2915
AZ0407621	MICHIGAN TRAILER PARK	04013	AZ,MARICOPA	AZ	GW	400	SW	FALSE	85017		3140 W OSBORN	PHOENIX	270
AZ0407624	PIONEER RV RESORT	04013	AZ,MARICOPA	AZ	GW	583	SW	FALSE	85027		36408 N BLACK CANYON HWY	PHOENIX	595	480
AZ0407633	HOPEVILLE WATER SYSTEM	04013	AZ,MARICOPA	AZ	GW	85	SW	FALSE	85326	ATT EDDIE SOLIS	21749 W. YUMA ROAD, SUITE 107	BUCKEYE	520
AZ0407660	SHANGRI LA RANCH	04013	AZ,MARICOPA	AZ	GW	160	SW	FALSE	85087		44444 N SHANGRI LA RD	NEW RIVER	2125	2450
AZ0407670	SAGUARO ACRES CFD	04013	AZ,MARICOPA	AZ	GW	180	SW	FALSE	85378		13128 W FOXFIRE DR STE 0104	SURPRISE	900
AZ0407671	PEEKABOO WATER COOP	04013	AZ,MARICOPA	AZ	GW	100	SW	FALSE	85298		25236 S 154TH ST	GILBERT	1045	890
AZ0407677	VALLEY VIEW WATER COMPANY	04013	AZ,MARICOPA	AZ	GW	60	SW	FALSE	85326	ATTN DIANNA OLIVER	1488 S 234TH LANE	BUCKEYE	2738.89	2677.78
AZ0407682	ORANGEWOOD MOBILE HOME PARK	04013	AZ,MARICOPA	AZ	GW	500	SW	FALSE	85027	ATTN JOHN THOMPSON	2650 W UNION HILLS DR	PHOENIX	177	155
AZ0407695	EPCOR WATER - AGUA FRIA	04013	AZ,MARICOPA	AZ	SW	52400	SW	FALSE	85363		11201 WEST ALABAMA AVE	YOUNGTOWN	971.4	864.62
AZ0407700	FEDERAL CORRECTION INSTITUTION	04013	AZ,MARICOPA	AZ	GW	1500	SW	FALSE	85086-7008	DEPT. 1680	37900 N 45TH AVE	PHOENIX	406.11	407.5
AZ0407701	ARIZONA DAIRY COMPANY LLP	04013	AZ,MARICOPA	AZ	GW	100	SW	FALSE	85212-9666		19135 E ELLIOTT RD	MESA	765	705
AZ0407713	TRIPLE G DAIRY	04013	AZ,MARICOPA	AZ	GW	84	SW	FALSE	85326		29115 W BROADWAY RD	BUCKEYE	2091.67	1966.67
AZ0407732	VWC BUCKEYE DIV - SONORAN RIDGE	04013	AZ,MARICOPA	AZ	GW	83	SW	FALSE	85326	ATT EDDIE SOLIS	21749 W. YUMA ROAD, SUITE 107	BUCKEYE	870	900
AZ0407733	WUGT - WEST PHOENIX ESTATES 6	04013	AZ,MARICOPA	AZ	GW	62	SW	FALSE	85138		21410 N 19TH AVE STE 201	PHOENIX	1419.19	654.32
AZ0407765	FESTIVAL RANCH	04013	AZ,MARICOPA	AZ	GW	4374	SW	FALSE	85326	ATT EDDIE SOLIS	21749 W. YUMA ROAD, SUITE 107	BUCKEYE	1150	1200
AZ0407900	SONTEL TRUST WATER COOP	04013	AZ,MARICOPA	AZ	GW	80	SW	FALSE	85236-0454		PO BOX 454	HIGLEY	460
AZ0407903	GILBERT RIGG WELL COOP	04013	AZ,MARICOPA	AZ	GW	87	SW	FALSE	85249		13946 E VISTA VERDE DR	CHANDLER	0.01
AZ0408001	OATMAN WATER COMPANY	04015	AZ,MOHAVE	AZ	GW	536	SW	FALSE	85258		9184 N 81ST ST	SCOTTSDALE	570
AZ0408003	FORT MOJAVE TRIBAL UTILITY AUTHORITY	04015	AZ,MOHAVE	AZ	GW	2583	SW	FALSE	86446	ATTN TIMOTHY FONTENOT	PO BOX 5559	MOHAVE VALLEY	440	440
AZ0408006	BEAVER DAM WC SYSTEM 1	04015	AZ,MOHAVE	AZ	GW	630	SW	FALSE	86432	PO Box 550		LITTLEFIELD	666.67	810
AZ0408014	HATCH VALLEY DWID	04015	AZ,MOHAVE	AZ	GW	150	SW	FALSE	85434		PO BOX 271	PEACH SPRINGS	0.01
AZ0408015	EPCOR WATER - LAKE HAVASU	04015	AZ,MOHAVE	AZ	GW	4068	SW	FALSE	85027	STE 300	2355 W PINNACLE PEAK RD	PHOENIX	1983.33	1700
AZ0408017	JOSHUA VALLEY WATER COMPANY	04015	AZ,MOHAVE	AZ	GW	965	SW	FALSE	86444	30195 N. STILLWATER DR		MEADVIEW	970	540
AZ0408018	KATHERINE RESORTS LANDING	04015	AZ,MOHAVE	AZ	GW	82	SW	FALSE	91941	ATTN JUDI SCHUETZ	7885 QUINCE ST	LA MESA	290
AZ0408020	KINGMAN MUNICIPAL WATER	04015	AZ,MOHAVE	AZ	GW	45000	SW	FALSE	86401	ATTN NANCY SIPE	3700 E ANDY DEVINE	KINGMAN	925	800
AZ0408021	LAGOON ESTATES WC UNIT 7	04015	AZ,MOHAVE	AZ	GW	1770	SW	FALSE	86446	P.O. BOX 5581		MOHAVE VALLEY	295
AZ0408022	LAKE HAVASU CITY OF	04015	AZ,MOHAVE	AZ	GW	55175	SW	FALSE	86404		1221 PALO VERDE LN	LAKE HAVASU CITY	670	780
AZ0408024	GOLDEN SHORES WATER COMPANY	04015	AZ,MOHAVE	AZ	GW	1519	SW	FALSE	86436	PO BOX 37		TOPROCK	901.25
AZ0408026	HAVASU HEIGHTS DWID	04015	AZ,MOHAVE	AZ	GW	410	SW	FALSE	86404	ATT CINDY SNEDDEN	7931 N BARKER DR - LOT 45	LAKE HAVASU CITY	765	830
AZ0408032	EPCOR WATER - MOHAVE	04015	AZ,MOHAVE	AZ	GW	36330	SW	FALSE	85363		11201 WEST ALABAMA AVE	YOUNGTOWN	600	600
AZ0408035	TRUXTON CANYON WATER COMPANY	04015	AZ,MOHAVE	AZ	GW	2126	SW	FALSE	86401-9707	STE B	7313 E CONCHO DR	KINGMAN	420
AZ0408038	VALLEY PIONEERS WATER COMPANY INC	04015	AZ,MOHAVE	AZ	GW	6000	SW	FALSE	86413		5998 W CHINO DR	GOLDEN VALLEY	867.5	925
AZ0408039	WHITE HILLS WATER COMPANY UNITS 3 4 6	04015	AZ,MOHAVE	AZ	GW	61	SW	FALSE	85296	634 E SAGEBRUSH ST		GILBERT	1400
AZ0408041	SO HI DWID	04015	AZ,MOHAVE	AZ	GW	500	SW	FALSE	86413		4345 SO HI BLVD	GOLDEN VALLEY	320
AZ0408042	YUCCA WATER ASSOCIATION	04015	AZ,MOHAVE	AZ	GW	251	SW	FALSE	86438		PO BOX 575	YUCCA	1300	1300
AZ0408046	LAGOON ESTATES WC UNIT 2	04015	AZ,MOHAVE	AZ	GW	90	SW	FALSE	86446	P.O. BOX 5581		MOHAVE VALLEY	325
AZ0408059	MT TIPTON WATER COMPANY	04015	AZ,MOHAVE	AZ	GW	1810	SW	FALSE	86441-0038	ATTN BRENDA MONA	PO BOX 38	DOLAN SPRINGS	576.67
AZ0408063	BERMUDA WATER COMPANY INC	04015	AZ,MOHAVE	AZ	GW	20100	SW	FALSE	86426	ATTN STEVEN TAYLOR	4544 HWY 95	FORT MOHAVE	761.16	778.57
AZ0408066	SNOWBIRD RV PARK	04015	AZ,MOHAVE	AZ	GW	134	SW	FALSE	86426	1600 JOY LN		FORT MOHAVE	245	260
AZ0408068	EPCOR WATER - NORTH MOHAVE VALLEY	04015	AZ,MOHAVE	AZ	GW	4876	SW	FALSE	85363		11201 WEST ALABAMA AVE	YOUNGTOWN	1750	1850
AZ0408072	DS WATER COMPANY	04015	AZ,MOHAVE	AZ	GW	244	SW	FALSE	86432		PO BOX 786	DESERT SPRINGS,	705	680
AZ0408078	WALNUT CREEK WATER COMPANY	04015	AZ,MOHAVE	AZ	GW	645	SW	FALSE	86413	2506 W. OATMAN HWY		GOLDEN VALLEY	2500	2500
AZ0408080	SUN SHINERS MHP	04015	AZ,MOHAVE	AZ	GW	136	SW	FALSE	86434		PO BOX 423	BEAVER DAM	540
AZ0408081	GOLDEN VALLEY IMPROVEMENT DISTRICT	04015	AZ,MOHAVE	AZ	GW	3950	SW	FALSE	86402	ATTN MIKE GARMON / ANDREW GIRALDE	PO BOX 7000	KINGMAN	1651.67	1720
AZ0408082	RANCH WATER SERVICE INC	04015	AZ,MOHAVE	AZ	GW	135	SW	FALSE	86401		1501 S BLAKE RANCH RD	KINGMAN	3250	3000
AZ0408090	CENTENNIAL PARK DWID	04015	AZ,MOHAVE	AZ	GW	1300	SW	FALSE	86021-1546	ATTN JESSE HAMMON	PO BOX 1546	COLORADO CITY	660	750
AZ0408093	BEAVER DAM WC SYSTEM 2	04015	AZ,MOHAVE	AZ	GW	280	SW	FALSE	86432		PO BOX 550	LITTLEFIELD	1100
AZ0408127	BEAVER DAM EAST DWID	04015	AZ,MOHAVE	AZ	GW	75	SW	FALSE	86432	PO BOX 903		BEAVER DAM	500	510
AZ0408129	EPCOR WATER- WILLOW VALLEY/LAKE CIMARRON	04015	AZ,MOHAVE	AZ	GW	372	SW	FALSE	85027	STE 300	2355 W PINNACLE PEAK RD	PHOENIX	0.01
AZ0408137	EPCOR WATER - DESERT FOOTHILLS	04015	AZ,MOHAVE	AZ	GW	2740	SW	FALSE	85027	STE 300	2355 W PINNACLE PEAK RD	PHOENIX	1200
AZ0408138	BIASI WATER COMPANY	04015	AZ,MOHAVE	AZ	GW	425	SW	FALSE	86432		PO BOX 518	BEAVER DAM	630
AZ0408142	VIRGIN MOUNTAIN ESTATES MHP	04015	AZ,MOHAVE	AZ	GW	100	SW	FALSE	97230		19609 NE Marine Drive Slip F7	PORTLAND	560	590
AZ0408149	WHITE HILLS WATER COMPANY UNIT 1	04015	AZ,MOHAVE	AZ	GW	46	SW	FALSE	85296	634 E SAGEBRUSH ST		GILBERT	3000	3000
AZ0408150	GHR LANDOWNERS ASSN WATER COOP	04015	AZ,MOHAVE	AZ	GW	280	SW	FALSE	89029	3650 S Pointe Circle - STE 117		LAUGHLIN	1570	1535
AZ0408173	VIRGIN MOUNTAIN UTILITIES COMPANY	04015	AZ,MOHAVE	AZ	GW	149	SW	FALSE	86432		PO BOX 668	LITTLEFIELD	1550	1600
AZ0408174	KATHERINE HEIGHTS	04015	AZ,MOHAVE	AZ	GW	415	SW	FALSE	84780		1209 E OAK GROVE DR	WASHINGTON	2700	3300
AZ0408175	LAUGHLIN RANCH WATER SYSTEM	04015	AZ,MOHAVE	AZ	GW	82	SW	FALSE	85252-0910		PO BOX 910	SCOTTSDALE	760	790
AZ0408178	PARADISE TRAILS PIONEER VALLEY WS	04015	AZ,MOHAVE	AZ	GW	58	SW	FALSE	86403	ATTN TODD BREMNER	60 ACOMA BLVD S.	LAKE HAVASU CITY	1500
AZ0408341	CERBAT WATER COMPANY	04015	AZ,MOHAVE	AZ	GW	648	SW	FALSE	86401	SUITE B	7313 E CONCHO DR	KINGMAN	570	570
AZ0408342	HARDYVILLE MANOR	04015	AZ,MOHAVE	AZ	GW	80	SW	FALSE	92120		6126 CHRISMARK AVE	SAN DIEGO	0.01
AZ0408701	KATHERINE LANDING DWTP	04015	AZ,MOHAVE	AZ	SW	1300	SW	FALSE	89005		601 NEVADA WAY	BOUDLER CITY	380	390
AZ0409000	NAVAJO WATER - LAGUNA ESTATES	04017	AZ,NAVAJO	AZ	GW	60	SW	FALSE	80230	STE 229	7581 EAST ACADEMY BLVD	DENVER	80
AZ0409001	SUN VALLEY UTILITIES	04017	AZ,NAVAJO	AZ	GW	287	SW	FALSE	86025		PO BOX 61	HOLBROOK	980
AZ0409003	ARIZONA WATER CO - LAKESIDE	04017	AZ,NAVAJO	AZ	GW	10882	SW	FALSE	85015-5351	ARIZONA WATER CO	3805 N BLACK CANYON HWY	PHOENIX	127	158
AZ0409004	ARIZONA WATER CO - OVERGAARD	04017	AZ,NAVAJO	AZ	GW	10426	SW	FALSE	85015-5351	ARIZONA WATER CO	3805 N BLACK CANYON HWY	PHOENIX	20	0.01
AZ0409005	TIMBERLAND ACRES DWID	04017	AZ,NAVAJO	AZ	GW	314	SW	FALSE	85901		3540 COUNTY CLUB DR	SHOW LOW	160
AZ0409009	CLAY SPRINGS DWID	04017	AZ,NAVAJO	AZ	GW	380	SW	FALSE	85929	PO BOX 1554		LAKESIDE	130
AZ0409011	CITY OF SHOW LOW - FOOLS HOLLOW	04017	AZ,NAVAJO	AZ	GW	2707	SW	FALSE	85901		1281 E THORNTON	SHOW LOW	108.89	160
AZ0409013	PORTER CREEK DWID	04017	AZ,NAVAJO	AZ	GW	300	SW	FALSE	85929	PO BOX 1554		LAKESIDE	150
AZ0409015	HOLBROOK CITY OF	04017	AZ,NAVAJO	AZ	GW	5318	SW	FALSE	86025		465 N 1ST AVE	HOLBROOK	395	430
AZ0409016	JOSEPH CITY DWID	04017	AZ,NAVAJO	AZ	GW	1500	SW	FALSE	86032		PO BOX 147	JOSEPH CITY	450
AZ0409021	PINETOP WATER COMMUNITY FACILITIES DIST	04017	AZ,NAVAJO	AZ	GW	3550	SW	FALSE	85935	ATT. JAY D. COOK	PO BOX 87	PINETOP	65	130
AZ0409023	PONDEROSA DWID	04017	AZ,NAVAJO	AZ	GW	4200	SW	FALSE	85935	ATT RONALD DEMING	8706 COUNTRY CLUB DR	PINETOP	18.75	0.01
AZ0409024	PORTER MOUNTAIN DWID	04017	AZ,NAVAJO	AZ	GW	378	SW	FALSE	85929		PO BOX 727	LAKESIDE	0.01
AZ0409025	MOUNTAIN GLEN WATER SERVICE- LINDEN EAST	04017	AZ,NAVAJO	AZ	GW	883	SW	FALSE	85902		PO BOX 4230	SHOW LOW	55
AZ0409026	CITY OF SHOW LOW	04017	AZ,NAVAJO	AZ	GW	10854	SW	FALSE	85901		180 NORTH 9TH ST	SHOW LOW	72.5	145
AZ0409028	SKY HI DWID	04017	AZ,NAVAJO	AZ	GW	330	SW	FALSE	85929	PO BOX 1554		LAKESIDE	45
AZ0409029	SNOWFLAKE TOWN OF	04017	AZ,NAVAJO	AZ	GW	5590	SW	FALSE	85937		81 WEST 1ST SOUTH	SNOWFLAKE	0.01
AZ0409030	NAVAJO WATER - SUMMER PINES	04017	AZ,NAVAJO	AZ	GW	237	SW	FALSE	80230	STE 229	7581 EAST ACADEMY BLVD	DENVER	0.01
AZ0409031	TOWN OF TAYLOR	04017	AZ,NAVAJO	AZ	GW	3060	SW	FALSE	85939		PO BOX 1293	TAYLOR	100
AZ0409032	A PETERSEN WATER COMPANY	04017	AZ,NAVAJO	AZ	GW	117	SW	FALSE	85925		PO BOX 946	EAGAR	180
AZ0409034	VOYAGER AT WHITE MOUNTAIN LAKES WC	04017	AZ,NAVAJO	AZ	GW	1500	SW	FALSE	85912		PO BOX 90788	WHITE MOUNTAIN LAKE	64
AZ0409035	WINSLOW CITY OF	04017	AZ,NAVAJO	AZ	GW	10905	SW	FALSE	86047	21 WILLIAMSON AVE.		WINSLOW	0.01
AZ0409036	WHITE MOUNTAIN SUMMER HOMES DWID	04017	AZ,NAVAJO	AZ	GW	1223	SW	FALSE	85935	ATT. KATHY GARCIA	2950 Aspen Loop	PINETOP	0.01
AZ0409039	NAVAJO WATER - CHAPARRAL PINES	04017	AZ,NAVAJO	AZ	GW	237	SW	FALSE	80230	STE 229	7581 EAST ACADEMY BLVD	DENVER	0.01
AZ0409041	PINEDALE DWID	04017	AZ,NAVAJO	AZ	GW	304	SW	FALSE	85934	ATTN MARY LOU GARVIN	PO BOX 1054	PINEDALE	163.33
AZ0409050	WOODRUFF DOMESTIC WATER COMPANY INC	04017	AZ,NAVAJO	AZ	GW	138	SW	FALSE	85942		PO BOX 3	WOODRUFF	0.01
AZ0409074	AMERICAN INDIAN CHRISTIAN MISSION	04017	AZ,NAVAJO	AZ	GW	74	SW	FALSE	85901	AMERICAN INDIAN CHRISTIAN MISSION	924 MISSION LN LOT 1	SHOW LOW	95	100
AZ0409086	SWEETWATER RANCH - TOWN OF TAYLOR	04017	AZ,NAVAJO	AZ	GW	180	SW	FALSE	85939		PO BOX 158	TAYLOR	0.01
AZ0409300	TIMBERLINE MHP	04017	AZ,NAVAJO	AZ	GW	350	SW	FALSE	85064	ATTN: AVA PAGE	PO BOX 45090	PHOENIX	60
AZ0409305	BUCKSKIN ARTISTS COMMUNITY	04017	AZ,NAVAJO	AZ	GW	250	SW	FALSE	85928		PO BOX 146	HEBER	110	110
AZ0409311	COUNTRY LANE TRAILER PARK	04017	AZ,NAVAJO	AZ	GW	200	SW	FALSE	85902	PO BOX 1371		SHOW LOW	0.01
AZ0409316	RUNNING BEAR MOBILE RESORT	04017	AZ,NAVAJO	AZ	GW	150	SW	FALSE	85929		2468 RUNNING BEAR RD	LAKESIDE	0.01
AZ0409329	HIGH COUNTRY PINES WATER COMPANY	04017	AZ,NAVAJO	AZ	GW	475	SW	FALSE	85012-1217		6033 N 4TH PLACE	PHOENIX	100
AZ0410001	AJO IMPROVEMENT COMPANY	04019	AZ,PIMA	AZ	GW	2905	SW	FALSE	85321		PO DRAWER 9	AJO	1416.67	350
AZ0410002	ARIVACA TOWNSITE WATER COOP	04019	AZ,PIMA	AZ	GW	175	SW	FALSE	85601		PO BOX 398	SASABE	205
AZ0410004	COMMUNITY WC OF GREEN VALLEY	04019	AZ,PIMA	AZ	GW	16700	SW	FALSE	85622		1501 S LA CANADA DR	GREEN VALLEY	862.36	982.5
AZ0410006	AVRA WATER COOP INC	04019	AZ,PIMA	AZ	GW	8000	SW	FALSE	85743		11821 W. PICTUREPOCKS RD	TUCSON	495	367.5
AZ0410007	LYN LEE WATER COMPANY	04019	AZ,PIMA	AZ	GW	195	SW	FALSE	85080		PO BOX 86205	PHOENIX	260	260
AZ0410035	VOYAGER WATER COMPANY	04019	AZ,PIMA	AZ	GW	6960	SW	FALSE	85756		8701 S KOLB RD	TUCSON	187.5	170
AZ0410041	VAIL WATER COMPANY	04019	AZ,PIMA	AZ	GW	11814	SW	FALSE	85641		PO BOX 100	VAIL	510
AZ0410046	METROPOLITAN DWID - E&T SYSTEM	04019	AZ,PIMA	AZ	GW	955	SW	FALSE	85704		6265 N LA CANADA DR	TUCSON	236.67	380
AZ0410047	SASABE BORDER VILLAGE	04019	AZ,PIMA	AZ	GW	44	SW	FALSE	85633		PO BOX 7	SASABE	0.01
AZ0410048	FARMERS WATER CO SAHUARITA	04019	AZ,PIMA	AZ	GW	235	SW	FALSE	85629	ATTN JOHN MCKINNEY	PO BOX 7	SAHUARITA	820
AZ0410049	FARMERS WATER CO CONTINENTAL	04019	AZ,PIMA	AZ	GW	3456	SW	FALSE	85629	ATTN JOHN MCKINNEY	PO BOX 7	SAHUARITA	455	270
AZ0410051	FLOWING WELLS IRRIGATION DISTRICT	04019	AZ,PIMA	AZ	GW	15500	SW	FALSE	85705		3901 N FAIRVIEW	TUCSON	103	0.01
AZ0410057	HALCYON ACRES WATER USERS ASSOC 1	04019	AZ,PIMA	AZ	GW	248	SW	FALSE	85731		PO BOX 18448	TUCSON	255
AZ0410058	HALCYON ACRES 2	04019	AZ,PIMA	AZ	GW	100	SW	FALSE	85710		8715 E 20TH ST	TUCSON	0.01
AZ0410060	METROPOLITAN DWID - HUB	04019	AZ,PIMA	AZ	GW	4570	SW	FALSE	85704		6265 N LA CANADA DR	TUCSON	618	600
AZ0410063	LAKEWOOD ESTATES WATER COMPANY	04019	AZ,PIMA	AZ	GW	900	SW	FALSE	85754		PO BOX 85160	TUCSON	600
AZ0410064	LAS QUINTAS SERENAS WATER COMPANY	04019	AZ,PIMA	AZ	GW	3042	SW	FALSE	85629		PO BOX 68	SAHUARITA	503.33	533.33
AZ0410065	LAZY C WATER SERVICES	04019	AZ,PIMA	AZ	GW	680	SW	FALSE	85702		PO BOX 1	TUCSON	525
AZ0410074	MESALAND WATER COMPANY	04019	AZ,PIMA	AZ	GW	400	SW	FALSE	85704		8600 N PONOMA AVE	TUCSON	260
AZ0410076	METROPOLITAN DWID	04019	AZ,PIMA	AZ	GW	43433	SW	FALSE	85704		6265 N LA CANADA DR	TUCSON	191.74	0.01
AZ0410092	MARANA MUNICIPAL - PICTURE ROCKS	04019	AZ,PIMA	AZ	GW	5172	SW	FALSE	85735		3590 S WESTERN WY	TUCSON	660
AZ0410093	SANDARIO WATER COMPANY	04019	AZ,PIMA	AZ	GW	978	SW	FALSE	85754		PO BOX 85160	TUCSON	0.01
AZ0410098	RILLITO WATER USERS ASSOC	04019	AZ,PIMA	AZ	GW	63	SW	FALSE	85654	C/O RILLITO WATER USERS	PO BOX 668	RILLITO	320
AZ0410101	SAMALAYUCCA IMPROVEMENT ASSOC	04019	AZ,PIMA	AZ	GW	150	SW	FALSE	85704-3202		802 W COMOBABI DR	TUCSON	0.01
AZ0410112	TUCSON CITY OF	04019	AZ,PIMA	AZ	GW	677786	SW	FALSE	85726		PO BOX 27210	TUCSON	339.41	321.56
AZ0410117	THIM UTILITY COMPANY	04019	AZ,PIMA	AZ	GW	442	SW	FALSE	85754		PO BOX 85160	TUCSON	875
AZ0410118	WHY DWID	04019	AZ,PIMA	AZ	GW	450	SW	FALSE	85321		PO BOX 69	AJO	2800	2800
AZ0410119	WINTERHAVEN WATER DEVELOPMENT	04019	AZ,PIMA	AZ	GW	800	SW	FALSE	85733		PO BOX 42634	TUCSON	0.01
AZ0410123	SAHUARITA VILLAGE WATER	04019	AZ,PIMA	AZ	GW	70	SW	FALSE	85629	595 W CALLE LA BOLITA		SAHUARITA	550
AZ0410127	SPANISH TRAIL WATER COMPANY	04019	AZ,PIMA	AZ	GW	1050	SW	FALSE	85754		PO BOX 85160	TUCSON	0.01
AZ0410128	LOS CERROS WATER COMPANY INC	04019	AZ,PIMA	AZ	GW	3332	SW	FALSE	85737	PO BOX 68915		TUCSON	113.75	0.01
AZ0410132	WORDEN WATER COMPANY	04019	AZ,PIMA	AZ	GW	50	SW	FALSE	49457	ATTN LAWRENCE WORDEN	269 W. Engelwood Rd.	TWIN LAKE	940	930
AZ0410136	MARANA MUNICIPAL-PALO VERDE	04019	AZ,PIMA	AZ	GW	138	SW	FALSE	85735		3590 S WESTERN WY	TUCSON	250
AZ0410139	MARANA DWID - DERRINGER	04019	AZ,PIMA	AZ	GW	1385	SW	FALSE	85653		16560 W. EL TIRO RD.	MARANA	435
AZ0410140	MT LEMMON DWID	04019	AZ,PIMA	AZ	GW	279	SW	FALSE	85619-0669		PO BOX 669	MOUNT LEMMON	535	535
AZ0410142	RANCHO DEL CONEJO COMM WATER CO	04019	AZ,PIMA	AZ	GW	480	SW	FALSE	85743	13130 W. Rudasill Rd.		TUCSON	561.11	533.33
AZ0410144	RINCON WATER COMPANY	04019	AZ,PIMA	AZ	GW	171	SW	FALSE	85629		HC 70 BOX 3601	SAHUARITA	2700
AZ0410150	MARANA MUNICIPAL - MARANA	04019	AZ,PIMA	AZ	GW	6904	SW	FALSE	85735		3590 S WESTERN WY	TUCSON	683.33	665
AZ0410152	VALLE VERDE DEL NORTE	04019	AZ,PIMA	AZ	GW	300	SW	FALSE	85704		801 W CAMINO DESIERTO	TUCSON	840
AZ0410157	GREEN VALLEY DWID	04019	AZ,PIMA	AZ	GW	8790	SW	FALSE	85622		3290 S CAMINO DEL SOL SUITE 100	GREEN VALLEY	370
AZ0410158	TUCSON WATER VALLEY VIEW ACRES	04019	AZ,PIMA	AZ	GW	437	SW	FALSE	85726		PO BOX 27210	TUCSON	513.75	520
AZ0410159	TUCSON WATER DIAMOND BELL	04019	AZ,PIMA	AZ	GW	566	SW	FALSE	85726		PO BOX 27210	TUCSON	190	260
AZ0410162	TUCSON WATER SILVERBELL WEST	04019	AZ,PIMA	AZ	GW	235	SW	FALSE	85726		PO BOX 27210	TUCSON	479.81	435
AZ0410164	ORO VALLEY WATER UTILITY	04019	AZ,PIMA	AZ	GW	42583	SW	FALSE	85737	11000 N. La Canada Dr.		ORO VALLEY	145.59	31.18
AZ0410169	TUCSON WATER CORONA DE TUCSON	04019	AZ,PIMA	AZ	GW	7073	SW	FALSE	85726		PO BOX 27210	TUCSON	290	340
AZ0410171	TUCSON WATER CATALINA	04019	AZ,PIMA	AZ	GW	1050	SW	FALSE	85726		PO BOX 27210	TUCSON	552.5	530
AZ0410173	TUCSON WATER RANCHO DEL SOL LINDO	04019	AZ,PIMA	AZ	GW	2716	SW	FALSE	85726		PO BOX 27210	TUCSON	629.17	553.33
AZ0410175	ORO VALLEY WATER COUNTRYSIDE	04019	AZ,PIMA	AZ	GW	6171	SW	FALSE	85737	11000 N. La Canada Dr.		ORO VALLEY	1100
AZ0410177	SAGUARO WATER COMPANY	04019	AZ,PIMA	AZ	GW	3312	SW	FALSE	85754		PO BOX 85160	TUCSON	226.67	240
AZ0410179	TUCSON WATER THUNDERHEAD	04019	AZ,PIMA	AZ	GW	157	SW	FALSE	85726		PO BOX 27210	TUCSON	90	180
AZ0410187	FEDERAL CORRECTIONAL INST	04019	AZ,PIMA	AZ	GW	750	SW	FALSE	85756-9700	ATTN: GERALD FLORES	8901 S WILMOT RD	TUCSON	300	0.01
AZ0410188	DESERT WATER COOP	04019	AZ,PIMA	AZ	GW	146	SW	FALSE	85754		PO BOX 85160	TUCSON	445	440
AZ0410199	RINCON MESA LANDOWNERS	04019	AZ,PIMA	AZ	GW	63	SW	FALSE	85641	13340 E TRAILING HEART LANE		VAIL	570
AZ0410206	THIM UTILITY COMPANY - WELL 9	04019	AZ,PIMA	AZ	GW	234	SW	FALSE	85754		PO BOX 85160	TUCSON	270
AZ0410208	SIERRITA MOUNTAIN WATER CO-OP	04019	AZ,PIMA	AZ	GW	234	SW	FALSE	85736		10589 S BRANDYWINE LN	TUCSON	0.01
AZ0410213	FARMERS WATER CO SANTA RITA SPRINGS	04019	AZ,PIMA	AZ	GW	3618	SW	FALSE	85629		PO BOX 7	HUACHUCA CITY	530
AZ0410218	METROPOLITAN DWID - LAZY B	04019	AZ,PIMA	AZ	GW	84	SW	FALSE	85704		6265 N LA CANADA DR	TUCSON	1670	1240
AZ0410219	CATALINA VILLAGE	04019	AZ,PIMA	AZ	GW	210	SW	FALSE	85711	ATTN RON RHOADS	5324 E FIRST ST	TUCSON	180
AZ0410228	THIM UTILITY COMPANY 2	04019	AZ,PIMA	AZ	GW	282	SW	FALSE	85754		PO BOX 85160	TUCSON	1200
AZ0410242	SIETA CASA JOINT VENTURE	04019	AZ,PIMA	AZ	GW	32	SW	FALSE	85741		7435 N CAMINO DE OESTE	TUCSON	455
AZ0410260	DOME WELL COOP	04019	AZ,PIMA	AZ	GW	26	SW	FALSE	85641-9523		13363 E COPPER CHIEF TRL	VAIL	685	610
AZ0410262	QUAIL CREEK WATER COMPANY	04019	AZ,PIMA	AZ	GW	4170	SW	FALSE	85739		40004 S RIDGEVIEW BLVD	TUCSON	155	175
AZ0410264	THIM WATER COMPANY 2	04019	AZ,PIMA	AZ	GW	280	SW	FALSE	85754		PO BOX 85160	TUCSON	590
AZ0410265	WILDFLOWER WATER COOP	04019	AZ,PIMA	AZ	GW	150	SW	FALSE	85736	#184	11200 S SIERRITA MOUNTAIN RD	TUCSON	560
AZ0410268	SHAE WATER COMPANY	04019	AZ,PIMA	AZ	GW	54	SW	FALSE	85645	5220 W. Arivaca Rd.		AMADO	600
AZ0410269	WELLS FARGO WATER COMPANY	04019	AZ,PIMA	AZ	GW	75	SW	FALSE	85736	ATTN LAVONNE MCCARREN	11200 S SIERRITA MTN RD, PMB 240	TUCSON	520
AZ0410270	TUCSON WATER SIERRITA FOOTHILLS	04019	AZ,PIMA	AZ	GW	67	SW	FALSE	85726		PO BOX 27210	TUCSON	552.5	555
AZ0410272	RANCHO TIERRA BLANCA POA	04019	AZ,PIMA	AZ	GW	90	SW	FALSE	85713		1604 S. 6th Ave	TUCSON	190	190
AZ0410278	RAINDANCE WATER COOP	04019	AZ,PIMA	AZ	GW	159	SW	FALSE	85754	ATTN: PAUL JUHL	PO BOX 85160	TUCSON	510
AZ0410281	PANTANO WATER COOP	04019	AZ,PIMA	AZ	GW	162	SW	FALSE	85641		PO BOX 4	VAIL	670
AZ0410282	HIGH CHAPARRAL WATER COOP	04019	AZ,PIMA	AZ	GW	130	SW	FALSE	85736	11200 S. SIERRITA MOUNTAIN ROAD	PO BOX 235	TUCSON	510
AZ0410283	FRANCESCA WATER COMPANY TALA WAY	04019	AZ,PIMA	AZ	GW	210	SW	FALSE	85754	ATTN: PAUL JUHL	PO BOX 85160	TUCSON	0.01
AZ0410286	RANCHO SIERRITA WELL ASSOC	04019	AZ,PIMA	AZ	GW	129	SW	FALSE	85736	# 54	10390 S SIERRITA MOUNTAIN RD	TUCSON	700
AZ0410311	SUPERSTITION WATER COMPANY	04019	AZ,PIMA	AZ	GW	60	SW	FALSE	85641		PO BOX 216	VAIL	570
AZ0410312	SAHUARITA WATER COMPANY	04019	AZ,PIMA	AZ	GW	13243	SW	FALSE	85704		801 W CAMINO DESIERTO	TUCSON	717.5	980
AZ0410317	FRANCESCA WATER CO AMBER ANN	04019	AZ,PIMA	AZ	GW	108	SW	FALSE	85754	ATTN: PAUL JUHL	PO BOX 85160	TUCSON	575	550
AZ0410319	MOBILE HOME PROPERTIES	04019	AZ,PIMA	AZ	GW	114	SW	FALSE	85737		11751 N 1ST AVE	TUCSON	637.5	785
AZ0410328	TANGERINE WATER GROUP	04019	AZ,PIMA	AZ	GW	60	SW	FALSE	85658-9301		8359 W TANGERINE RD	MARANA	1065	930
AZ0410329	MARANA MUNICIPAL - HARTMAN VISTAS	04019	AZ,PIMA	AZ	GW	2465	SW	FALSE	85735		3590 S WESTERN WY	TUCSON	480
AZ0410351	THIM UTILITY COMPANY - RANCHO VISTA	04019	AZ,PIMA	AZ	GW	177	SW	FALSE	85754		PO BOX 85160	TUCSON	815
AZ0410354	ANWAY MANVILLE WATER COMPANY	04019	AZ,PIMA	AZ	GW	602	SW	FALSE	85754		PO BOX 85160	TUCSON	500	510
AZ0410357	METROPOLITAN DWID - DIABLO VILLAGE	04019	AZ,PIMA	AZ	GW	3223	SW	FALSE	85704		6265 N LA CANADA DR	TUCSON	3300
AZ0410360	MESQUITE WELL GROUP	04019	AZ,PIMA	AZ	GW	26	SW	FALSE	85739		16645 N MAYFIELD AVE	TUCSON	260	260
AZ0410400	KLAFTER WELL COOP	04019	AZ,PIMA	AZ	GW	45	SW	FALSE	85756		5850 E. KLAFTER RD	TUCSON	190	160
AZ0410402	WILMOT WATER USERS GROUP	04019	AZ,PIMA	AZ	GW	40	SW	FALSE	85734		PO BOX 23967	TUCSON	225	210
AZ0410404	ORACLE NORTH HOME OWNERS ASSOC	04019	AZ,PIMA	AZ	GW	93	SW	FALSE	85705	516 E FORT LOWELL RD		TUCSON	530	530
AZ0410405	KAHLUA WELL COOP	04019	AZ,PIMA	AZ	GW	80	SW	FALSE	85641	13345 E KAHLUA RD		VAIL	305	470
AZ0410409	LA CASITA WATER COMPANY 1	04019	AZ,PIMA	AZ	GW	207	SW	FALSE	85754		PO BOX 85160	TUCSON	185	370
AZ0410410	LA CASITA WATER COMPANY 2	04019	AZ,PIMA	AZ	GW	321	SW	FALSE	85754		PO BOX 85160	TUCSON	145	290
AZ0410411	TIERRA LINDA HOA WATER COMPANY	04019	AZ,PIMA	AZ	GW	165	SW	FALSE	85754		PO BOX 85160	TUCSON	645	630
AZ0410414	FARMERS WATER CO SAHUARITA HIGHLANDS	04019	AZ,PIMA	AZ	GW	149	SW	FALSE	85629	ATTN JOHN MCKINNEY	PO BOX 7	SAHUARITA	220	220
AZ0410435	PICO VISTA COMMUNITY WELL	04019	AZ,PIMA	AZ	GW	32	SW	FALSE	85742		10205 N CAMINO PICO VISTA	TUCSON	1550	1600
AZ0410445	GATOR WATER	04019	AZ,PIMA	AZ	GW	25	SW	FALSE	85742		10261 N COYOTE LN	TUCSON	695	690
AZ0410450	SHILOH WATER COMPANY	04019	AZ,PIMA	AZ	GW	310	SW	FALSE	85629		HC 70 BOX 4260	SAHUARITA	810	810
AZ0411003	ARAVAIPA WATER COMPANY	04021	AZ,PINAL	AZ	GW	55	SW	FALSE	85135		PO BOX 416	HAYDEN	620
AZ0411004	ARIZONA WATER CO - APACHE JUNCTION	04021	AZ,PINAL	AZ	GW	56900	SW	FALSE	85015-5351	ARIZONA WATER CO	3805 N BLACK CANYON HWY	PHOENIX	908.75	846.67
AZ0411005	SILVERBELL IRRIGATION & DRAINAGE DIST	04021	AZ,PINAL	AZ	GW	300	SW	FALSE	85123		PO BOX 879	ARIZONA CITY	725	880
AZ0411009	ARIZONA WATER CO - PINAL VALLEY	04021	AZ,PINAL	AZ	GW	88276	SW	FALSE	85015-5351	ARIZONA WATER CO	3805 N BLACK CANYON HWY	PHOENIX	1063.46	1146.36
AZ0411012	ARIZONA WATER CO - STANFIELD	04021	AZ,PINAL	AZ	GW	844	SW	FALSE	85015-5351	ARIZONA WATER CO	3805 N BLACK CANYON HWY	PHOENIX	290
AZ0411018	MAMMOTH TOWN OF	04021	AZ,PINAL	AZ	GW	1835	SW	FALSE	85618	PO BOX 130		MAMMOTH	2000
AZ0411019	ARIZONA WATER CO - ORACLE	04021	AZ,PINAL	AZ	GW	4943	SW	FALSE	85015-5351	ARIZONA WATER CO	3805 N BLACK CANYON HWY	PHOENIX	815	815
AZ0411021	ARIZONA WATER CO - SUPERIOR	04021	AZ,PINAL	AZ	GW	3858	SW	FALSE	85015-5351	ARIZONA WATER CO	3805 N BLACK CANYON HWY	PHOENIX	240	310
AZ0411022	BIDEGAIN WATER COMPANY	04021	AZ,PINAL	AZ	GW	49	SW	FALSE	85501		247 S HILL ST	GLOBE	300	300
AZ0411024	CASA GRANDE WEST WATER COMPANY	04021	AZ,PINAL	AZ	GW	834	SW	FALSE	85207	UNIT 171	7165 E UNIVERSITY DR	MESA	547.5	470
AZ0411030	ELOY CITY OF	04021	AZ,PINAL	AZ	GW	9700	SW	FALSE	85131	ATTN KEITH BROWN	1137 W HOUSER RD	ELOY	640
AZ0411031	KEARNY TOWN OF	04021	AZ,PINAL	AZ	GW	2250	SW	FALSE	85137		PO BOX 958	KEARNY	1105	710
AZ0411035	KELVIN SIMMONS COOP	04021	AZ,PINAL	AZ	GW	36	SW	FALSE	85140	4551 E. Shadow Lane		SAN TAN VALLEY	880
AZ0411036	MARICOPA CONSOLIDATED DWID	04021	AZ,PINAL	AZ	GW	1200	SW	FALSE	85139		PO BOX 209	MARICOPA	1008.09	716.67
AZ0411037	ARIZONA TRAINING PROGRAM	04021	AZ,PINAL	AZ	GW	350	SW	FALSE	85128	1789 W. Jefferson st.		PHOENIX	320	320
AZ0411038	PICACHO PEAK WATER COMPANY	04021	AZ,PINAL	AZ	GW	721	SW	FALSE	85145	PO BOX 1115		REDROCK	180	360
AZ0411039	APACHE JUNCTION WATER DISTRICT	04021	AZ,PINAL	AZ	GW	12063	SW	FALSE	85119		300 E SUPERSTITION BLVD	APACHE JUNCTION	905	905
AZ0411042	PICACHO WATER IMPROVEMENT DISTRIC	04021	AZ,PINAL	AZ	GW	400	SW	FALSE	85141	6730 E. Camino Adelante Rd		PICACHO	345	390
AZ0411043	DIVERSIFIED WATER UTILITIES INC	04021	AZ,PINAL	AZ	GW	3779	SW	FALSE	85018	STE 208	4700 E THOMAS RD	PHOENIX	80	160
AZ0411052	TONTO BASIN WATER - CACTUS FOREST	04021	AZ,PINAL	AZ	GW	699	SW	FALSE	80230	STE 229	7581 EAST ACADEMY BLVD	DENVER	1600	1600
AZ0411060	H2O WATER COMPANY	04021	AZ,PINAL	AZ	GW	20680	SW	FALSE	85242		22358 S ELLSWORTH RD	QUEEN CREEK	394.44	425
AZ0411062	THE OAKS MOBILE HOME PARK	04021	AZ,PINAL	AZ	GW	180	SW	FALSE	85286	2820 S ALMA SCHOOL RD	STE18 NO 235	CHANDLER	320
AZ0411066	ADOC FLORENCE ASP	04021	AZ,PINAL	AZ	GW	4732	SW	FALSE	85228		787 N MAIN ST	COOLIDGE	155	310
AZ0411087	MARICOPA MOUNTAIN DWID 1	04021	AZ,PINAL	AZ	GW	420	SW	FALSE	85139		626 S RUBY RD	MARICOPA	2915	3040
AZ0411090	DAVIS RANCH LAND OWNERS	04021	AZ,PINAL	AZ	GW	40	SW	FALSE	85658		37075 S TWIN HAWK LN	MARANA	780
AZ0411097	PAPAGO BUTTE DWID	04021	AZ,PINAL	AZ	GW	500	SW	FALSE	85139		PO BOX 615	MARICOPA	2741.81	2806.94
AZ0411100	THUNDERBIRD FARMS DWID	04021	AZ,PINAL	AZ	GW	1600	SW	FALSE	85139	10675 N. BREWER RD.		MARICOPA	2695	2508.33
AZ0411107	GOLDEN CORRIDOR WATER COMPANY INC	04021	AZ,PINAL	AZ	GW	176	SW	FALSE	85015-5351	ARIZONA WATER CO	3805 N BLACK CANYON HWY	PHOENIX	370
AZ0411111	SUN VALLEY FARMS UNIT VI	04021	AZ,PINAL	AZ	GW	600	SW	FALSE	85140		3698 E HASHKNIFE DRAW RD	SAN TAN VALLEY	200	400
AZ0411115	CCA - ELOY COMPLEX	04021	AZ,PINAL	AZ	GW	9000	SW	FALSE	85123	1750 E. Arica Rd	Attn Jack Cook Jr	ELOY	561.67
AZ0411117	LAGO DEL ORO WATER COMPANY	04021	AZ,PINAL	AZ	GW	12727	SW	FALSE	85248-7463		9532 E RIGGS RD	SUN LAKES	357.78	381.67
AZ0411128	JOHNSON UTILITIES	04021	AZ,PINAL	AZ	GW	54717	SW	FALSE	85143		968 E. Hunt Highway	SAN TAN VALLEY	375.23	370
AZ0411130	GOODMAN WATER COMPANY	04021	AZ,PINAL	AZ	GW	1600	SW	FALSE	85718	STE 278	6340 N CAMPBELL AVE	TUCSON	495	495
AZ0411131	GLOBAL WATER - SANTA CRUZ WATER COMPANY	04021	AZ,PINAL	AZ	GW	46103	SW	FALSE	85138	22590 N. Powers Parkway		MARICOPA	1990.74	1300
AZ0411132	RANCHES AT MARICOPA WATER	04021	AZ,PINAL	AZ	GW	26	SW	FALSE	85139	9775 N SALMONSON RD		MARICOPA	510
AZ0411135	PICACHO WATER COMPANY	04021	AZ,PINAL	AZ	GW	1150	SW	FALSE	85248		9532 E RIGGS RD	SUN LAKES	150	300
AZ0411136	JOHNSON UTIL - ANTHEM AT MERRILL RANCH	04021	AZ,PINAL	AZ	GW	5127	SW	FALSE	85143		968 E. Hunt Highway	SAN TAN VALLEY	462.5	460
AZ0411201	NORTHERN SECTION 4 COOP	04021	AZ,PINAL	AZ	GW	40	SW	FALSE	85119	4925 N. Cactus Rd.		APACHE JUNCTION	1048.33	1000
AZ0411301	AMERICAN REALTY MORTGAGE COMPANY	04021	AZ,PINAL	AZ	GW	105	SW	FALSE	85139		727 N AMARILLO VALLEY RD	MARICOPA	1245	1510
AZ0411315	BREEZEWAY TRAILER PARK	04021	AZ,PINAL	AZ	GW	70	SW	FALSE	85137		PO BOX 553	KEARNY	0.01
AZ0411321	VILLA GRANDE DWID	04021	AZ,PINAL	AZ	GW	261	SW	FALSE	85131		P.O. BOX 63	ELOY	0.01
AZ0411322	MARICOPA MOUNTAIN DWID 2	04021	AZ,PINAL	AZ	GW	120	SW	FALSE	85139		727 N AMARILLO VALLEY RD	MARICOPA	590
AZ0411324	INDIAN HILLS ESTATES	04021	AZ,PINAL	AZ	GW	176	SW	FALSE	99635		PO BOX 8522	NIKISKI	1600	1500
AZ0411328	COPPER MOUNTAIN RANCH CFD	04021	AZ,PINAL	AZ	GW	909	SW	FALSE	85122	1194 W. Kortsen Rd.		CASA GRANDE	2499.72	2466.33
AZ0411334	SUNLAND WATER COMPANY	04021	AZ,PINAL	AZ	GW	188	SW	FALSE	85018	ATTN BETH WAND	4523 E PALO VERDE DR	PHOENIX	670	660
AZ0411381	SAGUARO MOBILE HOME PARK	04021	AZ,PINAL	AZ	GW	36	SW	FALSE	85137		PO BOX 100	KEARNY	0.01
AZ0411407	PARK WATER COMPANY INC	04021	AZ,PINAL	AZ	GW	348	SW	FALSE	85754		PO BOX 85160	TUCSON	1325	1400
AZ0411556	SKYLINE RESORT RV PARK	04021	AZ,PINAL	AZ	GW	375	SW	FALSE	85140	5295 E. Skyline Drive		SAN TAN VALLEY	512.22	495
AZ0411557	NEW SADDLEBACK VISTA DWID	04021	AZ,PINAL	AZ	GW	129	SW	FALSE	85139		PO BOX 615	MARICOPA	2950	2800
AZ0411705	ADOC EYMAN UNIT	04021	AZ,PINAL	AZ	GW	4800	SW	FALSE	85007	ATTN Michael Landry	1645 W JEFFERSON	PHOENIX	1100	1100
AZ0411706	ADOC PICACHO WORK CENTER	04021	AZ,PINAL	AZ	GW	200	SW	FALSE	85007		1645 W JEFFERSON ST	PHOENIX	435	430
AZ0411712	ANTELOPE PEAK DWID	04021	AZ,PINAL	AZ	GW	59	SW	FALSE	85225	STE 9 PMB 53	1909 E RAY RD	CHANDLER	4120	4213.33
AZ0412001	EPCOR WATER - TUBAC	04023	AZ,SANTACRUZ	AZ	GW	1485	SW	FALSE	85363		11201 WEST ALABAMA AVE	YOUNGTOWN	1395	1525
AZ0412004	NOGALES CITY OF	04023	AZ,SANTACRUZ	AZ	GW	22000	SW	FALSE	85648		PO BOX 4341	RIO RICO	1607.33	1238
AZ0412005	SONOITA VALLEY (SOUTH) WATER COMPANY	04023	AZ,SANTACRUZ	AZ	GW	86	SW	FALSE	85754		PO BOX 85160	TUCSON	130
AZ0412006	PATAGONIA WATER DEPARTMENT	04023	AZ,SANTACRUZ	AZ	GW	850	SW	FALSE	85624	ATTN DAVE TEEL TOWN MANAGER	PO BOX 767	PATAGONIA	145	290
AZ0412009	VALLE VERDE WATER COMPANY - EAST	04023	AZ,SANTACRUZ	AZ	GW	2052	SW	FALSE	85754	ATTN: PAUL JUHL	PO BOX 85160	TUCSON	254
AZ0412011	LIBERTY WATER RIO RICO	04023	AZ,SANTACRUZ	AZ	GW	20000	SW	FALSE	85635		4055 CAMPUS DR	SIERRA VISTA	0.01	0.01
AZ0412015	KINO RANCH 2	04023	AZ,SANTACRUZ	AZ	GW	109	SW	FALSE	85648		PO BOX 4341	RIO RICO	355	300
AZ0412020	CASA ARROYO ASSOCIATION INC	04023	AZ,SANTACRUZ	AZ	GW	51	SW	FALSE	85637		PO BOX 981	SONOITA	140
AZ0412037	BACA FLOAT WATER COMPANY	04023	AZ,SANTACRUZ	AZ	GW	832	SW	FALSE	85754		PO BOX 85160	TUCSON	1100	1100
AZ0412305	MI CASA RV CAMPGROUND	04023	AZ,SANTACRUZ	AZ	GW	184	SW	FALSE	85621		2901 N GRAND AVE	NOGALES	270
AZ0412306	MOUNTAIN VIEW RV RANCH	04023	AZ,SANTACRUZ	AZ	GW	145	SW	FALSE	85640	ATTN JASON ROYLANCE	HCR 65 BOX 380	TUMACACORI	485	440
AZ0412308	SONOITA VALLLEY (NORTH) WATER COMPANY	04023	AZ,SANTACRUZ	AZ	GW	56	SW	FALSE	85754	ATTN: PAUL JUHL	PO BOX 85160	TUCSON	190	190
AZ0412311	TOWN & COUNTRY - PRESTON	04023	AZ,SANTACRUZ	AZ	GW	430	SW	FALSE	85628	PO BOX 1172		NOGALES	35	70
AZ0412321	RED ROCK ACRES HOA	04023	AZ,SANTACRUZ	AZ	GW	28	SW	FALSE	85624	ATTN LINDA SHORE / VALLERIE NEALE	PO BOX 978	PATAGONIA	365	360
AZ0413001	ABRA WATER COMPANY	04025	AZ,YAVAPAI	AZ	GW	1415	SW	FALSE	86334-0515	ATTN KEVAN LARSON	PO BOX 515	PAULDEN	427.5	515
AZ0413008	ASH FORK WATER SERVICE	04025	AZ,YAVAPAI	AZ	GW	2150	SW	FALSE	86320		PO BOX 436	ASH FORK	155	310
AZ0413010	AUBREY WATER CO SELIGMAN	04025	AZ,YAVAPAI	AZ	GW	823	SW	FALSE	85754	Attention: Paul Juhl	PO BOX 85160	TUCSON	0.01
AZ0413011	FREEPORT MCMORAN BAGDAD TOWN	04025	AZ,YAVAPAI	AZ	GW	2600	SW	FALSE	85021	STE J	2338 W ROYAL PALM RD	PHOENIX	783.89	395
AZ0413012	BIG PARK WATER COMPANY	04025	AZ,YAVAPAI	AZ	GW	6836	SW	FALSE	86351	STE 4	45 CASTLE ROCK RD	SEDONA	0.01
AZ0413015	CAMP VERDE WATER SYSTEM	04025	AZ,YAVAPAI	AZ	GW	3803	SW	FALSE	86335		4305 E CLIFFSIDE TRL	RIMROCK	610	600
AZ0413016	CATHEDRAL VISTA WATER COMPANY	04025	AZ,YAVAPAI	AZ	GW	90	SW	FALSE	86340	ATTN KEN BELLER	PO BOX 3588	SEDONA	90	90
AZ0413020	COLDWATER CANYON 1	04025	AZ,YAVAPAI	AZ	GW	875	SW	FALSE	85324		PO BOX 9	BLACK CANYON CITY	230	460
AZ0413021	CONGRESS DWID	04025	AZ,YAVAPAI	AZ	GW	1850	SW	FALSE	85332		PO BOX 177	CONGRESS	140
AZ0413023	CORDES LAKES WATER COMPANY	04025	AZ,YAVAPAI	AZ	GW	2417	SW	FALSE	85212		7734 E PERALTA AVE	MESA	180	360
AZ0413025	COTTONWOOD MUNICIPAL WATER CW1	04025	AZ,YAVAPAI	AZ	GW	11265	SW	FALSE	86326	ATTN DEBBIE BREITKREUTZ	111 N MAIN ST	COTTONWOOD	182.5	220
AZ0413026	LAKESIDE WATER COMPANY	04025	AZ,YAVAPAI	AZ	GW	124	SW	FALSE	86304		PO BOX 10728	PRESCOTT	826.67	770
AZ0413028	CUP OF GOLD WATER COMPANY	04025	AZ,YAVAPAI	AZ	GW	30	SW	FALSE	86336	ATT RONALD MOHNEY	200 E WING DR	SEDONA	85	90
AZ0413029	DELLS WATER COMPANY INC	04025	AZ,YAVAPAI	AZ	GW	180	SW	FALSE	85064		PO BOX 10039	PHOENIX	305	420
AZ0413030	GRANITE DELLS WATER COMPANY	04025	AZ,YAVAPAI	AZ	GW	50	SW	FALSE	86301	3025 N. Highway 89		PRESCOTT	1900
AZ0413036	JACKSON ACRES DWID	04025	AZ,YAVAPAI	AZ	GW	30	SW	FALSE	86304	PO Box 11754		PRESCOTT	640
AZ0413037	JEROME TOWN OF	04025	AZ,YAVAPAI	AZ	GW	400	SW	FALSE	86331		PO BOX 335	JEROME	55
AZ0413038	LAKE VERDE WATER COMPANY	04025	AZ,YAVAPAI	AZ	GW	125	SW	FALSE	86322	PO BOX 3270	738 S PARKS DR	CAMP VERDE	540
AZ0413039	MAYER DWID	04025	AZ,YAVAPAI	AZ	GW	2050	SW	FALSE	86333		PO BOX 416	MAYER	162.88	262
AZ0413040	GROOM CREEK WATER USERS	04025	AZ,YAVAPAI	AZ	GW	810	SW	FALSE	86302		PO BOX 3897	PRESCOTT	240
AZ0413041	OAK CREEK WATER CO 1	04025	AZ,YAVAPAI	AZ	GW	1500	SW	FALSE	86336	ATT. JIM REIDER	90 OAK CREEK BLVD	SEDONA	35	70
AZ0413042	OAK CREEK PUBLIC SERVICE LLC	04025	AZ,YAVAPAI	AZ	GW	588	SW	FALSE	86322		2180 E AMY DR	CAMP VERDE	395	350
AZ0413043	PINEHURST WATER COMPANY	04025	AZ,YAVAPAI	AZ	GW	57	SW	FALSE	86303	3386 S. EVERGREEN DR.		PRESCOTT	380
AZ0413044	PONDEROSA PARK DWID	04025	AZ,YAVAPAI	AZ	GW	600	SW	FALSE	86304	Attention: Stuart McLean	PO BOX 11256	PRESCOTT	690
AZ0413045	PRESCOTT CITY OF	04025	AZ,YAVAPAI	AZ	GW	43217	SW	FALSE	86301	1481 Sundog Ranch RD		PRESCOTT	356.67	293.33
AZ0413046	ARIZONA WATER CO - RIMROCK	04025	AZ,YAVAPAI	AZ	GW	3267	SW	FALSE	85015-5351	ARIZONA WATER CO	3805 N BLACK CANYON HWY	PHOENIX	307.5	330
AZ0413048	TOWN OF PRESCOTT VALLEY	04025	AZ,YAVAPAI	AZ	GW	33653	SW	FALSE	86314		7501 E CIVIC CIR	PRESCOTT VALLEY	260.27	304.29
AZ0413049	SHERMAN PINES WATER COMPANY	04025	AZ,YAVAPAI	AZ	GW	73	SW	FALSE	86303-5940		1203 E PINE RIDGE DR	PRESCOTT	1800
AZ0413051	BLACK CANYON CITY WID	04025	AZ,YAVAPAI	AZ	GW	2437	SW	FALSE	85324		PO BOX 1007	BLACK CANYON CITY	185	370
AZ0413052	HUMBOLDT WATER SYSTEM	04025	AZ,YAVAPAI	AZ	GW	700	SW	FALSE	86303		474 HIDDEN VALLEY RD	PRESCOTT	155	310
AZ0413055	ACME WATER - BLUE HILLS	04025	AZ,YAVAPAI	AZ	GW	125	SW	FALSE	85064		PO BOX 10039	PHOENIX	780	710
AZ0413056	ACME WATER - THUNDERBIRD MEADOWS	04025	AZ,YAVAPAI	AZ	GW	200	SW	FALSE	85064		PO BOX 10039	PHOENIX	520	510
AZ0413057	YARNELL WATER IMPROVEMENT ASSOCIATION	04025	AZ,YAVAPAI	AZ	GW	1600	SW	FALSE	85362		PO BOX 612	YARNELL	0.01
AZ0413059	VERDE LAKES WATER - DINKY CREEK	04025	AZ,YAVAPAI	AZ	GW	800	SW	FALSE	86322	APT B	2867 VERDE LAKE DR	CAMP VERDE	76.67	120
AZ0413060	COTTONWOOD MUNICIPAL WATER VV 1	04025	AZ,YAVAPAI	AZ	GW	704	SW	FALSE	86326	ATTN DEBBIE BREITKREUTZ	111 N MAIN ST	COTTONWOOD	112.5	225
AZ0413062	BRADSHAW MOUNTAINVIEW WATER	04025	AZ,YAVAPAI	AZ	GW	1070	SW	FALSE	86333	PO BOX 938		MAYER	167.5	335
AZ0413063	PRESCOTT VALLEY WD LOWER SYSTEM	04025	AZ,YAVAPAI	AZ	GW	5628	SW	FALSE	86314		7501 E CIVIC CIR	PRESCOTT VALLEY	148	296
AZ0413071	MONTEZUMA RIMROCK WATER COMPANY	04025	AZ,YAVAPAI	AZ	GW	429	SW	FALSE	86335		PO BOX 10	RIMROCK	105	210
AZ0413072	CAMP VERDE WATER SYSTEM - VERDE	04025	AZ,YAVAPAI	AZ	GW	118	SW	FALSE	86335		4305 E CLIFFSIDE TRL	RIMROCK	146.67	220
AZ0413075	LITTLE PARK WATER COMPANY	04025	AZ,YAVAPAI	AZ	GW	175	SW	FALSE	86351	STE 4	45 CASTLE ROCK RD	SEDONA	83.34	145
AZ0413078	PEEPLES VALLEY WATER COMPANY	04025	AZ,YAVAPAI	AZ	GW	558	SW	FALSE	85080		PO BOX 88006	PHOENIX	200
AZ0413096	THE ORME SCHOOL OF ARIZONA	04025	AZ,YAVAPAI	AZ	GW	118	SW	FALSE	86333	HC 63 BOX 3040		MAYER	0.01
AZ0413103	PINE VALLEY WATER COMPANY	04025	AZ,YAVAPAI	AZ	GW	300	SW	FALSE	86351		480 RAINTREE RD	SEDONA	40	80
AZ0413104	COTTONWOOD MUNICIPAL WATER VV2	04025	AZ,YAVAPAI	AZ	GW	3164	SW	FALSE	86326	ATTN DEBBIE BREITKREUTZ	111 N MAIN ST	COTTONWOOD	176	352
AZ0413105	COTTONWOOD MUNICIPAL WATER VV3	04025	AZ,YAVAPAI	AZ	GW	1689	SW	FALSE	86326	ATTN DEBBIE BREITKREUTZ	111 N MAIN ST	COTTONWOOD	155	310
AZ0413106	COTTONWOOD MUNICIPAL WATER VV6	04025	AZ,YAVAPAI	AZ	GW	3668	SW	FALSE	86326	ATTN DEBBIE BREITKREUTZ	111 N MAIN ST	COTTONWOOD	148	296
AZ0413108	SEDONA VENTURE WATER COMPANY	04025	AZ,YAVAPAI	AZ	GW	700	SW	FALSE	85020	STE 300	7310 N 16TH ST	PHOENIX	110
AZ0413109	MICHAELS RANCH WATER USERS ASSOCIATION	04025	AZ,YAVAPAI	AZ	GW	40	SW	FALSE	86336		1 MICHAELS DR	SEDONA	97.5	195
AZ0413113	PHILADELPHIA WATER SYSTEM	04025	AZ,YAVAPAI	AZ	GW	42	SW	FALSE	86343		PO BOX 500	CROWN KING	115	230
AZ0413114	VALLEY VISTA	04025	AZ,YAVAPAI	AZ	GW	1401	SW	FALSE	85015-5351	ARIZONA WATER CO	3805 N BLACK CANYON HWY	PHOENIX	115	110
AZ0413121	OAK CREEK VALLEY	04025	AZ,YAVAPAI	AZ	GW	450	SW	FALSE	86324		2199 LIOUGH DR	CLARKSDALE	145
AZ0413122	SOFTWINDS MOBILE HOME PARK	04025	AZ,YAVAPAI	AZ	GW	66	SW	FALSE	91752	12523 LIMONITE AVE	#440-162	MIRA LOMA	1200	1200
AZ0413127	VERDE VALLEY MANOR	04025	AZ,YAVAPAI	AZ	GW	275	SW	FALSE	86326	3400 E GODARD RD		COTTONWOOD	170
AZ0413137	CHINO VALLEY TOWN OF	04025	AZ,YAVAPAI	AZ	GW	1950	SW	FALSE	86323		6625 N CHATO DR	CHINO VALLEY	0.01
AZ0413138	THE WILLOWS MHP AT CAMP VERDE	04025	AZ,YAVAPAI	AZ	GW	146	SW	FALSE	86322	STE 101	1487 HORSESHOE BEND	CAMP VERDE	700	1400
AZ0413141	BRADSHAW WATER COMPANY INC	04025	AZ,YAVAPAI	AZ	GW	440	SW	FALSE	86304	ATTN BOHLIER DON	PO BOX 12758	PRESCOTT	176.67
AZ0413148	ESCAPEES AT NORTH RANCH	04025	AZ,YAVAPAI	AZ	GW	500	SW	FALSE	77351		100 RAINBOW DR	LIVINGSTON	190
AZ0413155	GRANITE OAKS WATER USERS ASSOCIATION	04025	AZ,YAVAPAI	AZ	GW	1200	SW	FALSE	86323-2738		PO BOX 4947	CHINO VALLEY	375
AZ0413164	COTTONWOOD MUNICIPAL WATER VSF1	04025	AZ,YAVAPAI	AZ	GW	2280	SW	FALSE	86326	ATTN DEBBIE BREITKREUTZ	111 N MAIN ST	COTTONWOOD	155	150
AZ0413190	MONTEZUMA HEIGHTS WATER	04025	AZ,YAVAPAI	AZ	GW	60	SW	FALSE	86322	PO BOX 1749		CAMP VERDE	430	320
AZ0413192	COLDWATER CANYON 2	04025	AZ,YAVAPAI	AZ	GW	196	SW	FALSE	85324		PO BOX 9	BLACK CANYON CITY	155	310
AZ0413193	CHIMNEY ESTATES	04025	AZ,YAVAPAI	AZ	GW	90	SW	FALSE	85312		PO BOX 5223	GLENDALE	190	380
AZ0413208	APPALOOSA WATER COMPANY	04025	AZ,YAVAPAI	AZ	GW	500	SW	FALSE	86323		PO BOX 3150	CHINO VALLEY	140	280
AZ0413221	WHITE HORSE RANCH OWNERS ASSOCIATION	04025	AZ,YAVAPAI	AZ	GW	360	SW	FALSE	86301	3205 LAKESIDE VILLAGE		PRESCOTT	780
AZ0413247	MINGUS WEST WATER SYSTEM	04025	AZ,YAVAPAI	AZ	GW	288	SW	FALSE	86314		7501 E CIVIC CIR	PRESCOTT VALLEY	65	130
AZ0413258	AMERICAN RANCH DWID	04025	AZ,YAVAPAI	AZ	GW	132	SW	FALSE	86301	STE A	1965 COMMERCE CENTER CIR	PRESCOTT	1268.33	1567.5
AZ0413263	ICR WATER USERS ASSOC	04025	AZ,YAVAPAI	AZ	GW	360	SW	FALSE	86301		302 W WILLIS	PRESCOTT	395	315
AZ0413264	MANNEKEN APARTMENTS	04025	AZ,YAVAPAI	AZ	GW	34	SW	FALSE	86303		981 COPPER VISTA DR	PRESCOTT	265	240
AZ0413267	BENT RIVER APT ENCHANTMENT RESORT	04025	AZ,YAVAPAI	AZ	GW	50	SW	FALSE	86336	525 BOYNTON CANYON ROAD		SEDONA	235	235
AZ0413268	ON THE GREENS	04025	AZ,YAVAPAI	AZ	GW	123	SW	FALSE	92130	STE 100	11622 EL CAMINO REAL	SAN DIEGO	205	190
AZ0413303	INSCRIPTION CANYON RANCH WATER SYSTEM	04025	AZ,YAVAPAI	AZ	GW	560	SW	FALSE	86302	C/O WALLACE & ASSOCIATES	PO BOX 2344	PRESCOTT	450	450
AZ0413307	QUAIL RIDGE DWID	04025	AZ,YAVAPAI	AZ	GW	333	SW	FALSE	86302		PO BOX 1963	PRESCOTT	330	310
AZ0413314	PRESCOTT VALLEY VIEWPOINT SUBDIVISION	04025	AZ,YAVAPAI	AZ	GW	4704	SW	FALSE	86314		7501 E CIVIC CIR	PRESCOTT VALLEY	217.5	195
AZ0413317	CACTUS MOBILE RANCH	04025	AZ,YAVAPAI	AZ	GW	75	SW	FALSE	86260	ATTN STUART GROSS	7835 E REDFIELD RD STE 106	SCOTTSDALE	145	290
AZ0413330	KIRKLAND MHP	04025	AZ,YAVAPAI	AZ	GW	80	SW	FALSE	86332		PO BOX 160	KIRKLAND	593.33
AZ0413338	ROAD RUNNER MHP	04025	AZ,YAVAPAI	AZ	GW	60	SW	FALSE	86323		PO BOX 4469	CHINO VALLEY	287.5	290
AZ0413340	RAINBOW ACRES	04025	AZ,YAVAPAI	AZ	GW	145	SW	FALSE	86322	ATTN KEVIN JONES	2120 W RESERVATION LOOP RD	CAMP VERDE	300	300
AZ0413341	ARCOSANTI CAMP	04025	AZ,YAVAPAI	AZ	GW	200	SW	FALSE	86333		13555 S CROSS L RD	MAYER	290	290
AZ0413348	GREEN VALLEY MHP	04025	AZ,YAVAPAI	AZ	GW	190	SW	FALSE	86004	9120 DONEY PARK LANE		FLAGSTAFF	1000	1000
AZ0413351	BEAVER CREEK STORE	04025	AZ,YAVAPAI	AZ	GW	100	SW	FALSE	86335	4610 E. STEVENS WAY		RIMROCK	70	140
AZ0413373	SUNSET MOBILE HOME PARK	04025	AZ,YAVAPAI	AZ	GW	250	SW	FALSE	86336	# 195	205 SUNSET DR	SEDONA	35	70
AZ0413378	WHITE HILLS TRAILER PARK	04025	AZ,YAVAPAI	AZ	GW	150	SW	FALSE	86322	2180 E. AMY DR.		CAMP VERDE	160
AZ0413408	BEVERLY GARDENS TRAILER PARK	04025	AZ,YAVAPAI	AZ	GW	120	SW	FALSE	86305		1403 IRON SPRINGS RD	PRESCOTT	405	300
AZ0413412	DELLS VIEW WATER COMPANY	04025	AZ,YAVAPAI	AZ	GW	46	SW	FALSE	86327		10898 E BUCKBOARD TRL	DEWEY	180
AZ0413415	CLEAR CREEK MOBILE HOME	04025	AZ,YAVAPAI	AZ	GW	25	SW	FALSE	86322	SP 33	4483 E HWY 260	CAMP VERDE	45	90
AZ0413419	MOUNTAIN VIEW MHP	04025	AZ,YAVAPAI	AZ	GW	160	SW	FALSE	92612	ATT LEONARD SHNEYDERMAN	4521 CAMPUS DRIVE SUITE 325	IRVINE	135	270
AZ0413423	C-OASIS PARK	04025	AZ,YAVAPAI	AZ	GW	54	SW	FALSE	86339	ATTN GEORGE CEDIC	PO BOX 1906	SEDONA	0.01
AZ0413431	CHINO VALLEY PARK	04025	AZ,YAVAPAI	AZ	GW	65	SW	FALSE	86323	ATT RICK NORQUIST	1218 N STATE ROUTE 89 BOX 1	CHINO VALLEY	125	250
AZ0413513	VERDE LAKES WATER - STILLWATER	04025	AZ,YAVAPAI	AZ	GW	800	SW	FALSE	86322	STE B	2867 VERDE LAKES DR	CAMP VERDE	40	80
AZ0414001	ANTELOPE WATER COMPANY	04027	AZ,YUMA	AZ	SW	163	SW	FALSE	85356		35710 ANTELOPE DR	WELLTON	460	400
AZ0414003	DATELAND PUBLIC SERVICE CO	04027	AZ,YUMA	AZ	GW	319	SW	FALSE	85333	ATT LINDA STEVENS	PO BOX 3011	DATELAND	4500.6	4262.5
AZ0414004	FAR WEST WATER & SEWER INC	04027	AZ,YUMA	AZ	SW	32425	SW	FALSE	85367	12486 Foothill Blvd		YUMA	224.59	157.7
AZ0414005	SAN LUIS CITY OF	04027	AZ,YUMA	AZ	GW	27800	SW	FALSE	85349		PO BOX 3750	SAN LUIS	87.5	175
AZ0414009	VALLEY VISTA WATER COMPANY	04027	AZ,YUMA	AZ	GW	300	SW	FALSE	85350	STE 88	8450 W US HIGHWAY 95	SOMERTON	330
AZ0414014	SHEPARD WATER COMPANY	04027	AZ,YUMA	AZ	GW	429	SW	FALSE	85365	Attention: Laura Guth	10430 N MARTINEZ LAKE RD	YUMA	3118.33	3000
AZ0414015	SOMERTON CITY OF	04027	AZ,YUMA	AZ	GW	14550	SW	FALSE	85350	ATTN: Samual Palacios	PO BOX 638	SOMERTON	0.01
AZ0414018	TACNA WATER MANAGEMENT COMPANY	04027	AZ,YUMA	AZ	GW	240	SW	FALSE	85365		4743 E 30TH PL	YUMA	1636.67	410
AZ0414022	WELLTON TOWN OF	04027	AZ,YUMA	AZ	SW	2068	SW	FALSE	85356		PO BOX 67	WELLTON	430	340
AZ0414024	YUMA CITY OF	04027	AZ,YUMA	AZ	SW	103358	SW	FALSE	85364		155 W 14TH ST	YUMA	432.5	450
AZ0414030	MOHAWK UTILITY COMPANY	04027	AZ,YUMA	AZ	SW	300	SW	FALSE	85356		PO BOX 1348	WELLTON	350	280
AZ0414032	DATELAND WATER LLC	04027	AZ,YUMA	AZ	GW	31	SW	FALSE	85333		1775 N BRIGHTON RD	DATELAND	1959.36	1920.48
AZ0414037	GADSDEN WATER COMPANY	04027	AZ,YUMA	AZ	GW	930	SW	FALSE	85350		PO BOX 519	SOMERTON	270	270
AZ0414039	FISHERS LANDING RESORT	04027	AZ,YUMA	AZ	GW	402	SW	FALSE	85365		PO BOX 72188	YUMA	2666.67	2800
AZ0414065	GREEN ACRES WATER COMPANY	04027	AZ,YUMA	AZ	GW	95	SW	FALSE	85365		4743 E 30TH PL	YUMA	300	580
AZ0414070	JONES COOP WATER ASSOC	04027	AZ,YUMA	AZ	GW	84	SW	FALSE	85365-6955		11466 S SHADOW AVE	YUMA	1200
AZ0414073	RANCHEROS BONITOS WATER COMPANY	04027	AZ,YUMA	AZ	GW	60	SW	FALSE	85365		4743 E 30TH PL	YUMA	920
AZ0414075	SUN LEISURE ESTATES UTILITIES COMPANY	04027	AZ,YUMA	AZ	GW	143	SW	FALSE	85365	1478 W Jennifer Lane		YUMA	940
AZ0414080	TIERRA MESA ESTATES WATER COMPANY	04027	AZ,YUMA	AZ	GW	680	SW	FALSE	85365		4743 E 30TH PL	YUMA	0.01
AZ0414082	USMC YUMA MAIN SYSTEM	04027	AZ,YUMA	AZ	SW	6324	SW	FALSE	85369		PO BOX 99100	YUMA	450	623.33
AZ0414098	SIERRA PACIFIC MOBILE MANOR	04027	AZ,YUMA	AZ	GW	816	SW	FALSE	85365	5201 E. County 9 Street S.		YUMA	892.5	860
AZ0414099	ASPC YUMA	04027	AZ,YUMA	AZ	GW	4197	SW	FALSE	85365		10193 E 38TH PL	YUMA	97.5	0.01
AZ0414322	LAGUNA MOBILE HOME AND RV PARK	04027	AZ,YUMA	AZ	GW	235	SW	FALSE	91701	C/O 6D INVESTMENTS	PO BOX 9241	RANCHO CUCAMONGA	680	660
AZ0414359	LEMON TREE TRAILER PARK	04027	AZ,YUMA	AZ	GW	120	SW	FALSE	85364		4695 E HIGHWAY 80	YUMA	990	880
AZ0414366	ORANGE GROVE WATER COMPANY	04027	AZ,YUMA	AZ	GW	800	SW	FALSE	85350		PO BOX 1502	SOMERTON	900	900
AZ0414390	WELLTON MOHAWK IRRIGATION	04027	AZ,YUMA	AZ	SW	57	SW	FALSE	85356		30570 WELLTON MOHAWK DR	WELLTON	450	390
AZ0414391	YUMA WEST MHP	04027	AZ,YUMA	AZ	GW	30	SW	FALSE	85365		11599 SOMERTON AVE	YUMA	490	490
AZ0414403	HOWARD CANTONMENT AREA	04027	AZ,YUMA	AZ	GW	1500	SW	FALSE	85365	301 C. Street, BLDG 402		YUMA	500	500
AZ0414432	MOUNTAIN VIEW MOBILE VILLAGE	04027	AZ,YUMA	AZ	GW	128	SW	FALSE	85364		5790 W 8TH ST	YUMA	250	250
AZ0414442	EL PRADO WATER COMPANY	04027	AZ,YUMA	AZ	GW	350	SW	FALSE	85365		4743 E 30TH PL	YUMA	590	580
AZ0414448	SUNSET MHP	04027	AZ,YUMA	AZ	GW	43	SW	FALSE	85366		PO BOX 1132	YUMA	1100	1100
AZ0414463	G & L MOBILE PARK	04027	AZ,YUMA	AZ	GW	90	SW	FALSE	85366		PO BOX 4579	YUMA	0.01	0.01
AZ0415002	CIENEGA WATER COMPANY INC	04012	AZ,LAPAZ	AZ	GW	265	SW	FALSE	85344		31806 CIENEGA SPRINGS RD	PARKER	5229.17	5391.67
AZ0415006	BROOKE WATER LLC - MOOVALYA KEYS	04012	AZ,LAPAZ	AZ	SW	1635	SW	FALSE	93380	ATTN ROBERT HARDCASTLE	PO BOX 82218	BAKERSFIELD	150	300
AZ0415010	BROOKE WATER LLC - LAKESIDE	04012	AZ,LAPAZ	AZ	SW	2072	SW	FALSE	93380	ATTN ROBERT HARDCASTLE	PO BOX 82218	BAKERSFIELD	150	300
AZ0415011	BROOKE WATER LLC - MARINA VILLAGE	04012	AZ,LAPAZ	AZ	SW	672	SW	FALSE	93380	ATTN ROBERT HARDCASTLE	PO BOX 82218	BAKERSFIELD	150	300
AZ0415013	PARKER TOWN OF	04012	AZ,LAPAZ	AZ	GW	3087	SW	FALSE	85344		1314 11TH STR	PARKER	1925
AZ0415021	SALOME WATER COMPANY	04012	AZ,LAPAZ	AZ	GW	360	SW	FALSE	85348	ATT WILLIAM FARR	PO BOX 550	SALOME	0.01
AZ0415023	WENDEN DWID	04012	AZ,LAPAZ	AZ	GW	750	SW	FALSE	85357	PO BOX 87	71035 SANTA FE AVE	WENDEN	3812.92	3705
AZ0415026	HILLCREST WATER COMPANY	04012	AZ,LAPAZ	AZ	GW	380	SW	FALSE	85019		3750 W INDIAN SCHOOL RD	PHOENIX	1045	600
AZ0415027	BROOKE WATER LLC - PARKER DAM	04012	AZ,LAPAZ	AZ	SW	755	SW	FALSE	93380		PO BOX 82218	BAKERSFIELD	150	300
AZ0415029	HARRISBURG UTILITY COMPANY	04012	AZ,LAPAZ	AZ	GW	1300	SW	FALSE	85348	PO BOX 905		SALOME	548	536.67
AZ0415038	BOUSE DWID	04012	AZ,LAPAZ	AZ	GW	190	SW	FALSE	85325	PO BOX 334		BOUSE	3750	3800
AZ0415040	BROOKE WATER LLC - RIO LINDO	04012	AZ,LAPAZ	AZ	SW	87	SW	FALSE	93380	ATTN ROBERT HARDCASTLE	PO BOX 82218	BAKERSFIELD	150	300
AZ0415058	BROOKE WATER LLC - HOLIDAY HARBOR	04012	AZ,LAPAZ	AZ	SW	660	SW	FALSE	93380	ATTN ROBERT HARDCASTLE	PO BOX 82218	BAKERSFIELD	150	300
AZ0415089	DESERT GARDENS RV MHP	04012	AZ,LAPAZ	AZ	GW	402	SW	FALSE	85346	ATTN DENNIS KUELER	PO BOX 2818	QUARTZSITE	650
AZ0415096	Q MOUNTAIN WATER COMPANY	04012	AZ,LAPAZ	AZ	GW	848	SW	FALSE	85367		12486 S FOOTHILLS BLVD	YUMA	1100
AZ0415346	QUARTZSITE TOWN OF	04012	AZ,LAPAZ	AZ	GW	1971	SW	FALSE	85346	PO BOX 2812	ATTN EMMETT BRINKERHOFF	QUARTZSITE	1300
AZ0415497	EHRENBERG IMPROVEMENT DISTRICT	04012	AZ,LAPAZ	AZ	SW	1500	SW	FALSE	85334-0050	ATTN DENNIS PRICE	PO BOX 50	EHRENBERG	350	370
AZ0415509	Q MOUNTAIN VISTA MHP	04012	AZ,LAPAZ	AZ	GW	440	SW	FALSE	85346		PO BOX 4930	QUARTZSITE	290
AZ0420014	BERMUDA GARDENS TRAILER PARK	04019	AZ,PIMA	AZ	GW	75	SW	FALSE	85705	4065 N. Romero Rd.		TUCSON	120	120
AZ0420019	CAMPBELL ESTATES MHP	04019	AZ,PIMA	AZ	GW	450	SW	FALSE	85717		PO BOX 41194	TUCSON	55	0.01
AZ0420026	CRESCENT MANOR MHP	04019	AZ,PIMA	AZ	GW	156	SW	FALSE	48334	31200 NORTHWESTERN HWY		FARMINGTON HILLS	0.01
AZ0420033	DESERT SHORES RV MHP	04019	AZ,PIMA	AZ	GW	270	SW	FALSE	85705		1067 W. Miracle Mile	TUCSON	160
AZ0420043	NORTH LA CHOLLA MHP	04019	AZ,PIMA	AZ	GW	138	SW	FALSE	85705	STE 196	2460 W RUTHRAUFF RD	TUCSON	0.01
AZ0420068	RANCHO LOS AMIGOS MHP	04019	AZ,PIMA	AZ	GW	318	SW	FALSE	85701		1 S CHURCH AVE	TUCSON	460
AZ0420092	SIERRA COURT TRAILER PARK	04019	AZ,PIMA	AZ	GW	96	SW	FALSE	85714		1551 E BENSON HWY SP. 26	TUCSON	190
AZ0420096	CROSSROADS PARK MHP	04019	AZ,PIMA	AZ	GW	125	SW	FALSE	85715		2420 N. PANTANO RD	TUCSON	0.01
AZ0420109	TOWN COUNTRY MHP	04019	AZ,PIMA	AZ	GW	990	SW	FALSE	85706	ATTN DOUG CHILDRESS	4444 E BENSON HWY	TUCSON	0.01
AZ0420159	ORCHARD VALLEY MOBILE HOME PARK	04019	AZ,PIMA	AZ	GW	240	SW	FALSE	85739	3950 E HAWSER ST	SUITE 18A	TUCSON	190
AZ0420175	LOS ARBOLES MOBILE HOME PARK	04019	AZ,PIMA	AZ	GW	288	SW	FALSE	85717		PO BOX 41074	TUCSON	0.01
AZ0420176	LAZY ACRES MHP	04019	AZ,PIMA	AZ	GW	60	SW	FALSE	85706-1709	ATTN SCOTT TOWNSEND	2935 E BENSON HWY	TUCSON	230
AZ0420178	SUMMIT WATER COMPANY	04019	AZ,PIMA	AZ	GW	48	SW	FALSE	85614	1180 W. DUVAL RD.		GREEN VALLEY	640
AZ0420197	CACTUS COUNTRY RV RESORT	04019	AZ,PIMA	AZ	GW	528	SW	FALSE	85747	10195 S HOUGHTON RD		TUCSON	600
AZ0420205	RANCHWOOD MOBILE PARK COMM	04019	AZ,PIMA	AZ	GW	205	SW	FALSE	85706	5602 S. Palo Verde		TUCSON	85	170
AZ0420392	LAZY A MOBILE HOME PARK	04019	AZ,PIMA	AZ	GW	32	SW	FALSE	85739	SP # 1	15555 N ORACLE RD	TUCSON	750
AZ0420419	SAHUARITA HEIGHTS MHP	04019	AZ,PIMA	AZ	GW	126	SW	FALSE	85254	6501 E. Greenway Pwky	#103-402	SCOTTSDALE	185	110
AZ0420420	VIA VERDE WEST MHP	04019	AZ,PIMA	AZ	GW	200	SW	FALSE	85751	ATTN JEFF LANDON	6126 E SAN MARINO	TUCSON	0.01
AZ0420439	VISTA DEL NORTE MHP	04019	AZ,PIMA	AZ	GW	730	SW	FALSE	85719	1111 E Limberlost Dr.		TUCSON	80
AZ0420443	FAR HORIZONS EAST MHP	04019	AZ,PIMA	AZ	GW	900	SW	FALSE	85710	C/O FAR HORIZONS EAST MHP	7570 E SPEEDWAY	TUCSON	150
AZ0420445	VILLA CAPRI MHP	04019	AZ,PIMA	AZ	GW	524	SW	FALSE	85702		2305 W RUTHRAUFF RD	TUCSON	110	110
AZ0420478	SILVER CHOLLA MHP	04019	AZ,PIMA	AZ	GW	115	SW	FALSE	85705		5000 N LA CHOLLA BLVD	TUCSON	0.01
AZ0420481	HOMEOWNERS COOP	04019	AZ,PIMA	AZ	GW	66	SW	FALSE	85738		PO BOX 8275	TUCSON	0.01
AZ0420487	RIO VISTA MOBILE HOME PARK	04019	AZ,PIMA	AZ	GW	237	SW	FALSE	85716	3201 E. Greenlee Rd.		TUCSON	60
AZ0420500	CATALINA COUNTRY MOBILE	04019	AZ,PIMA	AZ	GW	76	SW	FALSE	85737	15770 N ORACLE RD		TUCSON	795	1290
AZ0420514	PALM VISTA ESTATES MHP	04019	AZ,PIMA	AZ	GW	270	SW	FALSE	85705		5445 N SHANNON RD	TUCSON	0.01
[truncated: 30,496 more rows]
